# Supplementary material for: Development and validation of the predictive risk of death model for adult patients admitted to intensive care units in Japan: an approach to improve the accuracy of healthcare quality measures
Source: J Intensive Care. 2021 Feb 15;9:18. doi: 10.1186/s40560-021-00533-z (PMC7885245; doi:10.1186/s40560-021-00533-z)
Supplement: Supplementary file 2 — Additional file 2. Model 3 predicted mortality calculation. [file 40560_2021_533_MOESM2_ESM.xlsx]

## Sheet: Model 3 (JROD) calculation
	Model 3 predicted mortality calculation
	In a generalized additive model, it is not possible to interpret the coefficients (presented below) in the same way as in a traditional regression model.
	To manually calculate the predicted mortality of model 3 with the coefficients, a prediction matrix needs to be created.
	A prediction matrix maps the coefficients of the smooth function to predictions of the linear predictor with a new APACHE III-j predicted mortality.
	For approximate calculation of the model 3 predicted mortality, we have created a prediction matrix for 1000 equally spaced values (i.e., APACHE III-j predicted mortality) within the range of 0 to 1.
	To calculate the model 3 predicted mortality for a certain APACHE III-j predicted mortality, we need to find the relevant row in the prediction matrix and multiply it by the coefficients.
	The model 3 coefficients are stored in the “Coef” sheet.
	The prediction matrix from model 3 is stored in the “Xp” sheet.
	Approximate calculation procedure			Enter APACHE III-j predicted mortality	0.2	(Up to three decimal places may be entered.)
	1. Find the row relevant to the new value (APACHE III-j predicted mortality) in Xp.				201
	2. Obtain the relevant vector.				1	-0.113514	0.797423	0.347448	0.163863	0.100487	0.518924	-0.389348	0.434813	0.503612	0	0	0	0	0	0	0	0	0	0	0	0	0	0	0	0	0	0	0	0	0	0	0	0	0	0	0	0	0	0	0	0	0	0	0
	3. Multiply the above vector by the model 3 coefficients.				-2.70211
	4. Transform to predicted mortality.			JROD predicted mortality	0.0628492
	Note: For simplicity and for use by ICUs other than those participating in our study, the random intercept has been omitted. Therefore, the average effect of ICU-level characteristics is incorporated in the predicted mortality.
	Model 3 coefficients
	Fixed effects
	Intercept	-3.8865
	Smooth function of lp 1	0.0360697
	Smooth function of lp 2	-0.241018
	Smooth function of lp 3	-0.0284167
	Smooth function of lp 4	-0.251215
	Smooth function of lp 5	0.109419
	Smooth function of lp 6	-0.23111
	Smooth function of lp 7	0.12869
	Smooth function of lp 8	1.73912
	Smooth function of lp 9	1.65717
	Random effects
	ICU ID 1	-0.155941
	ICU ID 2	-0.166125
	ICU ID 3	0.13456
	ICU ID 4	-0.162551
	ICU ID 5	0.205611
	ICU ID 6	0.0918247
	ICU ID 7	-0.22752
	ICU ID 8	-0.193711
	ICU ID 9	0.0844089
	ICU ID 10	-0.0306167
	ICU ID 11	-0.00217417
	ICU ID 12	-0.0393161
	ICU ID 13	0.288847
	ICU ID 14	-0.0442159
	ICU ID 15	-0.199759
	ICU ID 16	0.224288
	ICU ID 17	0.343011
	ICU ID 18	-0.0242158
	ICU ID 19	-0.110078
	ICU ID 20	0.116002
	ICU ID 21	0.124092
	ICU ID 22	0.0214884
	ICU ID 23	0.164755
	ICU ID 24	0.0744931
	ICU ID 25	0.023503
	ICU ID 26	-0.458987
	ICU ID 27	0.0651395
	ICU ID 28	0.00387329
	ICU ID 29	-0.247446
	ICU ID 30	0.0206466
	ICU ID 31	-0.0747363
	ICU ID 32	-0.0581944
	ICU ID 33	0.114392
	ICU ID 34	-0.066152
	ICU ID 35	0.320559
	ICU ID 36	0.226366
	ICU ID 37	0.249981
	ICU ID 38	0.0147829
	ICU ID 39	-0.322371
	ICU ID 40	0.083614
	ICU ID 41	0.145207
	ICU ID 42	-0.311236
	ICU ID 43	-0.0977362
	ICU ID 44	-0.148367
	lp linear predictor from model 3, ICU intensive care unit
[truncated: 9 more columns]

## Sheet: Coef
Intercept	-3.8865
Smooth function of lp 1	0.0360697
Smooth function of lp 2	-0.241018
Smooth function of lp 3	-0.0284167
Smooth function of lp 4	-0.251215
Smooth function of lp 5	0.109419
Smooth function of lp 6	-0.23111
Smooth function of lp 7	0.12869
Smooth function of lp 8	1.73912
Smooth function of lp 9	1.65717
ICU ID 1	-0.155941
ICU ID 2	-0.166125
ICU ID 3	0.13456
ICU ID 4	-0.162551
ICU ID 5	0.205611
ICU ID 6	0.0918247
ICU ID 7	-0.22752
ICU ID 8	-0.193711
ICU ID 9	0.0844089
ICU ID 10	-0.0306167
ICU ID 11	-0.00217417
ICU ID 12	-0.0393161
ICU ID 13	0.288847
ICU ID 14	-0.0442159
ICU ID 15	-0.199759
ICU ID 16	0.224288
ICU ID 17	0.343011
ICU ID 18	-0.0242158
ICU ID 19	-0.110078
ICU ID 20	0.116002
ICU ID 21	0.124092
ICU ID 22	0.0214884
ICU ID 23	0.164755
ICU ID 24	0.0744931
ICU ID 25	0.023503
ICU ID 26	-0.458987
ICU ID 27	0.0651395
ICU ID 28	0.00387329
ICU ID 29	-0.247446
ICU ID 30	0.0206466
ICU ID 31	-0.0747363
ICU ID 32	-0.0581944
ICU ID 33	0.114392
ICU ID 34	-0.066152
ICU ID 35	0.320559
ICU ID 36	0.226366
ICU ID 37	0.249981
ICU ID 38	0.0147829
ICU ID 39	-0.322371
ICU ID 40	0.083614
ICU ID 41	0.145207
ICU ID 42	-0.311236
ICU ID 43	-0.0977362
ICU ID 44	-0.148367

## Sheet: Xp
Row number	Intercept	Smooth function of lp 1	Smooth function of lp 2	Smooth function of lp 3	Smooth function of lp 4	Smooth function of lp 5	Smooth function of lp 6	Smooth function of lp 7	Smooth function of lp 8	Smooth function of lp 9	ICU ID 1	ICU ID 2	ICU ID 3	ICU ID 4	ICU ID 5	ICU ID 6	ICU ID 7	ICU ID 8	ICU ID 9	ICU ID 10	ICU ID 11	ICU ID 12	ICU ID 13	ICU ID 14	ICU ID 15	ICU ID 16	ICU ID 17	ICU ID 18	ICU ID 19	ICU ID 20	ICU ID 21	ICU ID 22	ICU ID 23	ICU ID 24	ICU ID 25	ICU ID 26	ICU ID 27	ICU ID 28	ICU ID 29	ICU ID 30	ICU ID 31	ICU ID 32	ICU ID 33	ICU ID 34	ICU ID 35	ICU ID 36	ICU ID 37	ICU ID 38	ICU ID 39
1	1	5.85373	-4.51313	7.6985	-5.15702	-5.6242	-6.43035	-6.2172	-3.87673	-7.69351	0	0	0	0	0	0	0	0	0	0	0	0	0	0	0	0	0	0	0	0	0	0	0	0	0	0	0	0	0	0	0	0	0	0	0	0	0	0	0
2	1	1.18202	-1.61058	0.93211	-2.12053	0.107939	-2.6575	0.322008	-1.71184	-2.56793	0	0	0	0	0	0	0	0	0	0	0	0	0	0	0	0	0	0	0	0	0	0	0	0	0	0	0	0	0	0	0	0	0	0	0	0	0	0	0
3	1	0.83004	-1.39189	0.422307	-1.89174	0.539813	-2.37323	0.814679	-1.54873	-2.18174	0	0	0	0	0	0	0	0	0	0	0	0	0	0	0	0	0	0	0	0	0	0	0	0	0	0	0	0	0	0	0	0	0	0	0	0	0	0	0
4	1	0.623753	-1.26423	0.124587	-1.75684	0.789279	-2.20239	1.09461	-1.45171	-1.9556	0	0	0	0	0	0	0	0	0	0	0	0	0	0	0	0	0	0	0	0	0	0	0	0	0	0	0	0	0	0	0	0	0	0	0	0	0	0	0
5	1	0.47659	-1.17514	-0.08324	-1.65704	0.951972	-2.06354	1.25879	-1.37668	-1.79499	0	0	0	0	0	0	0	0	0	0	0	0	0	0	0	0	0	0	0	0	0	0	0	0	0	0	0	0	0	0	0	0	0	0	0	0	0	0	0
6	1	0.361516	-1.10805	-0.238876	-1.57356	1.05692	-1.93173	1.3382	-1.30979	-1.67028	0	0	0	0	0	0	0	0	0	0	0	0	0	0	0	0	0	0	0	0	0	0	0	0	0	0	0	0	0	0	0	0	0	0	0	0	0	0	0
7	1	0.266673	-1.05517	-0.359905	-1.49895	1.12056	-1.80035	1.35566	-1.24639	-1.56828	0	0	0	0	0	0	0	0	0	0	0	0	0	0	0	0	0	0	0	0	0	0	0	0	0	0	0	0	0	0	0	0	0	0	0	0	0	0	0
8	1	0.185884	-1.01202	-0.456036	-1.42966	1.15365	-1.66872	1.32919	-1.18499	-1.48196	0	0	0	0	0	0	0	0	0	0	0	0	0	0	0	0	0	0	0	0	0	0	0	0	0	0	0	0	0	0	0	0	0	0	0	0	0	0	0
9	1	0.115571	-0.975722	-0.533168	-1.3638	1.1637	-1.53818	1.27318	-1.12521	-1.40711	0	0	0	0	0	0	0	0	0	0	0	0	0	0	0	0	0	0	0	0	0	0	0	0	0	0	0	0	0	0	0	0	0	0	0	0	0	0	0
10	1	0.0534618	-0.94435	-0.595252	-1.30032	1.15626	-1.4104	1.19856	-1.06713	-1.34101	0	0	0	0	0	0	0	0	0	0	0	0	0	0	0	0	0	0	0	0	0	0	0	0	0	0	0	0	0	0	0	0	0	0	0	0	0	0	0
11	1	-0.0019955	-0.916573	-0.645135	-1.23863	1.13553	-1.28667	1.11314	-1.01087	-1.28183	0	0	0	0	0	0	0	0	0	0	0	0	0	0	0	0	0	0	0	0	0	0	0	0	0	0	0	0	0	0	0	0	0	0	0	0	0	0	0
12	1	-0.0519192	-0.891456	-0.684955	-1.1784	1.1047	-1.16797	1.0225	-0.956581	-1.22824	0	0	0	0	0	0	0	0	0	0	0	0	0	0	0	0	0	0	0	0	0	0	0	0	0	0	0	0	0	0	0	0	0	0	0	0	0	0	0
13	1	-0.0971463	-0.868325	-0.716367	-1.11944	1.06626	-1.05491	0.930582	-0.904345	-1.17927	0	0	0	0	0	0	0	0	0	0	0	0	0	0	0	0	0	0	0	0	0	0	0	0	0	0	0	0	0	0	0	0	0	0	0	0	0	0	0
14	1	-0.138316	-0.846674	-0.740684	-1.06168	1.02226	-0.947984	0.840303	-0.854254	-1.13417	0	0	0	0	0	0	0	0	0	0	0	0	0	0	0	0	0	0	0	0	0	0	0	0	0	0	0	0	0	0	0	0	0	0	0	0	0	0	0
15	1	-0.175927	-0.82612	-0.758972	-1.00509	0.974354	-0.847528	0.753808	-0.806378	-1.09237	0	0	0	0	0	0	0	0	0	0	0	0	0	0	0	0	0	0	0	0	0	0	0	0	0	0	0	0	0	0	0	0	0	0	0	0	0	0	0
16	1	-0.210384	-0.806371	-0.772106	-0.949686	0.923916	-0.753732	0.672579	-0.760758	-1.05342	0	0	0	0	0	0	0	0	0	0	0	0	0	0	0	0	0	0	0	0	0	0	0	0	0	0	0	0	0	0	0	0	0	0	0	0	0	0	0
17	1	-0.242021	-0.78721	-0.780817	-0.895496	0.872033	-0.66664	0.597558	-0.717398	-1.01695	0	0	0	0	0	0	0	0	0	0	0	0	0	0	0	0	0	0	0	0	0	0	0	0	0	0	0	0	0	0	0	0	0	0	0	0	0	0	0
18	1	-0.271121	-0.768475	-0.785716	-0.842545	0.81956	-0.586173	0.529268	-0.67627	-0.982652	0	0	0	0	0	0	0	0	0	0	0	0	0	0	0	0	0	0	0	0	0	0	0	0	0	0	0	0	0	0	0	0	0	0	0	0	0	0	0
19	1	-0.297925	-0.750047	-0.78732	-0.790857	0.767166	-0.512164	0.467924	-0.637322	-0.950284	0	0	0	0	0	0	0	0	0	0	0	0	0	0	0	0	0	0	0	0	0	0	0	0	0	0	0	0	0	0	0	0	0	0	0	0	0	0	0
20	1	-0.322645	-0.73184	-0.786073	-0.740453	0.715377	-0.444385	0.413514	-0.600487	-0.919635	0	0	0	0	0	0	0	0	0	0	0	0	0	0	0	0	0	0	0	0	0	0	0	0	0	0	0	0	0	0	0	0	0	0	0	0	0	0	0
21	1	-0.345463	-0.71379	-0.782356	-0.691352	0.664605	-0.382563	0.365866	-0.565683	-0.890529	0	0	0	0	0	0	0	0	0	0	0	0	0	0	0	0	0	0	0	0	0	0	0	0	0	0	0	0	0	0	0	0	0	0	0	0	0	0	0
22	1	-0.366542	-0.695853	-0.776498	-0.643567	0.615163	-0.3264	0.324695	-0.532822	-0.862815	0	0	0	0	0	0	0	0	0	0	0	0	0	0	0	0	0	0	0	0	0	0	0	0	0	0	0	0	0	0	0	0	0	0	0	0	0	0	0
23	1	-0.386026	-0.678001	-0.768786	-0.597106	0.56729	-0.275576	0.289636	-0.501812	-0.836363	0	0	0	0	0	0	0	0	0	0	0	0	0	0	0	0	0	0	0	0	0	0	0	0	0	0	0	0	0	0	0	0	0	0	0	0	0	0	0
24	1	-0.404042	-0.660214	-0.75947	-0.551978	0.521163	-0.229765	0.260268	-0.472555	-0.811061	0	0	0	0	0	0	0	0	0	0	0	0	0	0	0	0	0	0	0	0	0	0	0	0	0	0	0	0	0	0	0	0	0	0	0	0	0	0	0
25	1	-0.420707	-0.642483	-0.748771	-0.508182	0.47691	-0.188638	0.23615	-0.444956	-0.786812	0	0	0	0	0	0	0	0	0	0	0	0	0	0	0	0	0	0	0	0	0	0	0	0	0	0	0	0	0	0	0	0	0	0	0	0	0	0	0
26	1	-0.436125	-0.624803	-0.736881	-0.465717	0.434616	-0.151869	0.216821	-0.418917	-0.763529	0	0	0	0	0	0	0	0	0	0	0	0	0	0	0	0	0	0	0	0	0	0	0	0	0	0	0	0	0	0	0	0	0	0	0	0	0	0	0
27	1	-0.450389	-0.607175	-0.723972	-0.424578	0.394331	-0.119136	0.201819	-0.394345	-0.741136	0	0	0	0	0	0	0	0	0	0	0	0	0	0	0	0	0	0	0	0	0	0	0	0	0	0	0	0	0	0	0	0	0	0	0	0	0	0	0
28	1	-0.463585	-0.589603	-0.710197	-0.384757	0.356081	-0.0901262	0.190683	-0.371146	-0.719566	0	0	0	0	0	0	0	0	0	0	0	0	0	0	0	0	0	0	0	0	0	0	0	0	0	0	0	0	0	0	0	0	0	0	0	0	0	0	0
29	1	-0.475792	-0.572095	-0.695687	-0.346243	0.319868	-0.0645421	0.182979	-0.349232	-0.698759	0	0	0	0	0	0	0	0	0	0	0	0	0	0	0	0	0	0	0	0	0	0	0	0	0	0	0	0	0	0	0	0	0	0	0	0	0	0	0
30	1	-0.487079	-0.554656	-0.680562	-0.309019	0.285677	-0.0421048	0.178304	-0.328519	-0.678662	0	0	0	0	0	0	0	0	0	0	0	0	0	0	0	0	0	0	0	0	0	0	0	0	0	0	0	0	0	0	0	0	0	0	0	0	0	0	0
31	1	-0.497511	-0.537296	-0.664923	-0.273068	0.253479	-0.0225512	0.17628	-0.308929	-0.659226	0	0	0	0	0	0	0	0	0	0	0	0	0	0	0	0	0	0	0	0	0	0	0	0	0	0	0	0	0	0	0	0	0	0	0	0	0	0	0
32	1	-0.507148	-0.520021	-0.648862	-0.238369	0.223234	-0.0056347	0.176558	-0.290386	-0.640408	0	0	0	0	0	0	0	0	0	0	0	0	0	0	0	0	0	0	0	0	0	0	0	0	0	0	0	0	0	0	0	0	0	0	0	0	0	0	0
33	1	-0.516044	-0.502841	-0.63246	-0.204899	0.194894	0.00887653	0.178816	-0.27282	-0.622169	0	0	0	0	0	0	0	0	0	0	0	0	0	0	0	0	0	0	0	0	0	0	0	0	0	0	0	0	0	0	0	0	0	0	0	0	0	0	0
34	1	-0.524247	-0.485764	-0.615787	-0.172633	0.168404	0.0211989	0.182755	-0.256165	-0.604473	0	0	0	0	0	0	0	0	0	0	0	0	0	0	0	0	0	0	0	0	0	0	0	0	0	0	0	0	0	0	0	0	0	0	0	0	0	0	0
35	1	-0.531804	-0.468797	-0.598908	-0.141548	0.143706	0.0315332	0.188106	-0.240358	-0.587287	0	0	0	0	0	0	0	0	0	0	0	0	0	0	0	0	0	0	0	0	0	0	0	0	0	0	0	0	0	0	0	0	0	0	0	0	0	0	0
36	1	-0.538757	-0.451948	-0.581878	-0.111615	0.120736	0.0400656	0.194625	-0.225342	-0.570582	0	0	0	0	0	0	0	0	0	0	0	0	0	0	0	0	0	0	0	0	0	0	0	0	0	0	0	0	0	0	0	0	0	0	0	0	0	0	0
37	1	-0.545145	-0.435224	-0.564746	-0.082808	0.0994324	0.0469679	0.20209	-0.211062	-0.554331	0	0	0	0	0	0	0	0	0	0	0	0	0	0	0	0	0	0	0	0	0	0	0	0	0	0	0	0	0	0	0	0	0	0	0	0	0	0	0
38	1	-0.551002	-0.41863	-0.547556	-0.0550995	0.0797298	0.0523985	0.210303	-0.197469	-0.538509	0	0	0	0	0	0	0	0	0	0	0	0	0	0	0	0	0	0	0	0	0	0	0	0	0	0	0	0	0	0	0	0	0	0	0	0	0	0	0
39	1	-0.556361	-0.402172	-0.530345	-0.0284614	0.061564	0.056503	0.219088	-0.184515	-0.523093	0	0	0	0	0	0	0	0	0	0	0	0	0	0	0	0	0	0	0	0	0	0	0	0	0	0	0	0	0	0	0	0	0	0	0	0	0	0	0
40	1	-0.561254	-0.385856	-0.513147	-0.00286551	0.0448711	0.0594154	0.228286	-0.172159	-0.508062	0	0	0	0	0	0	0	0	0	0	0	0	0	0	0	0	0	0	0	0	0	0	0	0	0	0	0	0	0	0	0	0	0	0	0	0	0	0	0
41	1	-0.565708	-0.369685	-0.495992	0.0217161	0.0295885	0.0612583	0.237757	-0.160359	-0.493395	0	0	0	0	0	0	0	0	0	0	0	0	0	0	0	0	0	0	0	0	0	0	0	0	0	0	0	0	0	0	0	0	0	0	0	0	0	0	0
42	1	-0.569749	-0.353662	-0.478906	0.0453114	0.0156542	0.062145	0.247376	-0.149079	-0.479077	0	0	0	0	0	0	0	0	0	0	0	0	0	0	0	0	0	0	0	0	0	0	0	0	0	0	0	0	0	0	0	0	0	0	0	0	0	0	0
43	1	-0.573402	-0.337793	-0.461912	0.0679481	0.00300663	0.0621807	0.257032	-0.138284	-0.465088	0	0	0	0	0	0	0	0	0	0	0	0	0	0	0	0	0	0	0	0	0	0	0	0	0	0	0	0	0	0	0	0	0	0	0	0	0	0	0
44	1	-0.576688	-0.322078	-0.445031	0.0896537	-0.00841475	0.0614626	0.266626	-0.127941	-0.451415	0	0	0	0	0	0	0	0	0	0	0	0	0	0	0	0	0	0	0	0	0	0	0	0	0	0	0	0	0	0	0	0	0	0	0	0	0	0	0
45	1	-0.579629	-0.306522	-0.42828	0.110455	-0.0186687	0.0600802	0.276071	-0.118021	-0.438042	0	0	0	0	0	0	0	0	0	0	0	0	0	0	0	0	0	0	0	0	0	0	0	0	0	0	0	0	0	0	0	0	0	0	0	0	0	0	0
46	1	-0.582244	-0.291126	-0.411676	0.130379	-0.0278128	0.0581161	0.285291	-0.108494	-0.424956	0	0	0	0	0	0	0	0	0	0	0	0	0	0	0	0	0	0	0	0	0	0	0	0	0	0	0	0	0	0	0	0	0	0	0	0	0	0	0
47	1	-0.584551	-0.275893	-0.395231	0.149452	-0.0359031	0.0556466	0.294219	-0.0993344	-0.412143	0	0	0	0	0	0	0	0	0	0	0	0	0	0	0	0	0	0	0	0	0	0	0	0	0	0	0	0	0	0	0	0	0	0	0	0	0	0	0
48	1	-0.586568	-0.260823	-0.378959	0.1677	-0.0429951	0.0527425	0.302799	-0.0905182	-0.399594	0	0	0	0	0	0	0	0	0	0	0	0	0	0	0	0	0	0	0	0	0	0	0	0	0	0	0	0	0	0	0	0	0	0	0	0	0	0	0
49	1	-0.58831	-0.245918	-0.36287	0.185148	-0.0491427	0.0494694	0.310981	-0.0820221	-0.387295	0	0	0	0	0	0	0	0	0	0	0	0	0	0	0	0	0	0	0	0	0	0	0	0	0	0	0	0	0	0	0	0	0	0	0	0	0	0	0
50	1	-0.589793	-0.23118	-0.346974	0.201822	-0.0543975	0.0458871	0.318724	-0.0738249	-0.375238	0	0	0	0	0	0	0	0	0	0	0	0	0	0	0	0	0	0	0	0	0	0	0	0	0	0	0	0	0	0	0	0	0	0	0	0	0	0	0
51	1	-0.591029	-0.21661	-0.331277	0.217745	-0.0588093	0.0420506	0.325993	-0.0659067	-0.363412	0	0	0	0	0	0	0	0	0	0	0	0	0	0	0	0	0	0	0	0	0	0	0	0	0	0	0	0	0	0	0	0	0	0	0	0	0	0	0
52	1	-0.592033	-0.202206	-0.315788	0.232941	-0.0624252	0.0380098	0.332757	-0.0582491	-0.351808	0	0	0	0	0	0	0	0	0	0	0	0	0	0	0	0	0	0	0	0	0	0	0	0	0	0	0	0	0	0	0	0	0	0	0	0	0	0	0
53	1	-0.592817	-0.187971	-0.300512	0.247434	-0.0652908	0.0338105	0.338993	-0.0508351	-0.340417	0	0	0	0	0	0	0	0	0	0	0	0	0	0	0	0	0	0	0	0	0	0	0	0	0	0	0	0	0	0	0	0	0	0	0	0	0	0	0
54	1	-0.593391	-0.173903	-0.285453	0.261246	-0.0674495	0.0294944	0.344682	-0.0436488	-0.329231	0	0	0	0	0	0	0	0	0	0	0	0	0	0	0	0	0	0	0	0	0	0	0	0	0	0	0	0	0	0	0	0	0	0	0	0	0	0	0
55	1	-0.593767	-0.160003	-0.270616	0.274398	-0.0689434	0.0250997	0.34981	-0.0366754	-0.318243	0	0	0	0	0	0	0	0	0	0	0	0	0	0	0	0	0	0	0	0	0	0	0	0	0	0	0	0	0	0	0	0	0	0	0	0	0	0	0
56	1	-0.593954	-0.14627	-0.256004	0.286912	-0.0698128	0.0206611	0.354366	-0.0299012	-0.307444	0	0	0	0	0	0	0	0	0	0	0	0	0	0	0	0	0	0	0	0	0	0	0	0	0	0	0	0	0	0	0	0	0	0	0	0	0	0	0
57	1	-0.593963	-0.132704	-0.241619	0.29881	-0.0700964	0.0162101	0.358345	-0.0233135	-0.29683	0	0	0	0	0	0	0	0	0	0	0	0	0	0	0	0	0	0	0	0	0	0	0	0	0	0	0	0	0	0	0	0	0	0	0	0	0	0	0
58	1	-0.593801	-0.119304	-0.227463	0.310111	-0.0698314	0.0117755	0.361743	-0.0169002	-0.286392	0	0	0	0	0	0	0	0	0	0	0	0	0	0	0	0	0	0	0	0	0	0	0	0	0	0	0	0	0	0	0	0	0	0	0	0	0	0	0
59	1	-0.593478	-0.106068	-0.213538	0.320835	-0.0690534	0.00738312	0.364561	-0.0106505	-0.276125	0	0	0	0	0	0	0	0	0	0	0	0	0	0	0	0	0	0	0	0	0	0	0	0	0	0	0	0	0	0	0	0	0	0	0	0	0	0	0
60	1	-0.593001	-0.0929965	-0.199844	0.331002	-0.0677964	0.00305645	0.3668	-0.00455411	-0.266022	0	0	0	0	0	0	0	0	0	0	0	0	0	0	0	0	0	0	0	0	0	0	0	0	0	0	0	0	0	0	0	0	0	0	0	0	0	0	0
61	1	-0.592378	-0.0800879	-0.186383	0.340631	-0.0660934	-0.00118346	0.368467	0.00139858	-0.256079	0	0	0	0	0	0	0	0	0	0	0	0	0	0	0	0	0	0	0	0	0	0	0	0	0	0	0	0	0	0	0	0	0	0	0	0	0	0	0
62	1	-0.591616	-0.0673409	-0.173153	0.34974	-0.0639753	-0.00531775	0.369568	0.00721636	-0.246289	0	0	0	0	0	0	0	0	0	0	0	0	0	0	0	0	0	0	0	0	0	0	0	0	0	0	0	0	0	0	0	0	0	0	0	0	0	0	0
63	1	-0.590721	-0.0547541	-0.160155	0.358346	-0.0614723	-0.00932958	0.370113	0.0129074	-0.236649	0	0	0	0	0	0	0	0	0	0	0	0	0	0	0	0	0	0	0	0	0	0	0	0	0	0	0	0	0	0	0	0	0	0	0	0	0	0	0
64	1	-0.589699	-0.0423263	-0.147389	0.366467	-0.0586132	-0.0132041	0.370113	0.0184794	-0.227153	0	0	0	0	0	0	0	0	0	0	0	0	0	0	0	0	0	0	0	0	0	0	0	0	0	0	0	0	0	0	0	0	0	0	0	0	0	0	0
65	1	-0.588557	-0.0300558	-0.134852	0.374121	-0.0554254	-0.016928	0.369581	0.0239394	-0.217796	0	0	0	0	0	0	0	0	0	0	0	0	0	0	0	0	0	0	0	0	0	0	0	0	0	0	0	0	0	0	0	0	0	0	0	0	0	0	0
66	1	-0.587301	-0.0179412	-0.122544	0.381323	-0.0519349	-0.0204897	0.36853	0.0292938	-0.208574	0	0	0	0	0	0	0	0	0	0	0	0	0	0	0	0	0	0	0	0	0	0	0	0	0	0	0	0	0	0	0	0	0	0	0	0	0	0	0
67	1	-0.585934	-0.00598069	-0.110463	0.38809	-0.0481663	-0.0238788	0.366974	0.0345489	-0.199484	0	0	0	0	0	0	0	0	0	0	0	0	0	0	0	0	0	0	0	0	0	0	0	0	0	0	0	0	0	0	0	0	0	0	0	0	0	0	0
68	1	-0.584463	0.00582726	-0.0986085	0.394436	-0.044143	-0.0270864	0.364928	0.0397104	-0.190521	0	0	0	0	0	0	0	0	0	0	0	0	0	0	0	0	0	0	0	0	0	0	0	0	0	0	0	0	0	0	0	0	0	0	0	0	0	0	0
69	1	-0.582892	0.0174844	-0.0869778	0.400376	-0.039887	-0.0301048	0.362405	0.0447834	-0.181681	0	0	0	0	0	0	0	0	0	0	0	0	0	0	0	0	0	0	0	0	0	0	0	0	0	0	0	0	0	0	0	0	0	0	0	0	0	0	0
70	1	-0.581225	0.0289926	-0.0755692	0.405925	-0.0354194	-0.0329273	0.359423	0.0497729	-0.17296	0	0	0	0	0	0	0	0	0	0	0	0	0	0	0	0	0	0	0	0	0	0	0	0	0	0	0	0	0	0	0	0	0	0	0	0	0	0	0
71	1	-0.579467	0.0403535	-0.0643805	0.411097	-0.0307604	-0.0355487	0.355997	0.0546834	-0.164356	0	0	0	0	0	0	0	0	0	0	0	0	0	0	0	0	0	0	0	0	0	0	0	0	0	0	0	0	0	0	0	0	0	0	0	0	0	0	0
72	1	-0.577622	0.0515691	-0.0534094	0.415906	-0.0259293	-0.0379647	0.352146	0.0595189	-0.155865	0	0	0	0	0	0	0	0	0	0	0	0	0	0	0	0	0	0	0	0	0	0	0	0	0	0	0	0	0	0	0	0	0	0	0	0	0	0	0
73	1	-0.575694	0.0626411	-0.0426535	0.420364	-0.0209446	-0.0401722	0.347887	0.0642835	-0.147483	0	0	0	0	0	0	0	0	0	0	0	0	0	0	0	0	0	0	0	0	0	0	0	0	0	0	0	0	0	0	0	0	0	0	0	0	0	0	0
74	1	-0.573685	0.0735716	-0.0321103	0.424485	-0.0158235	-0.0421684	0.343238	0.0689806	-0.139209	0	0	0	0	0	0	0	0	0	0	0	0	0	0	0	0	0	0	0	0	0	0	0	0	0	0	0	0	0	0	0	0	0	0	0	0	0	0	0
75	1	-0.5716	0.0843624	-0.0217774	0.428281	-0.0105824	-0.0439514	0.338215	0.0736135	-0.131038	0	0	0	0	0	0	0	0	0	0	0	0	0	0	0	0	0	0	0	0	0	0	0	0	0	0	0	0	0	0	0	0	0	0	0	0	0	0	0
76	1	-0.569441	0.0950153	-0.0116521	0.431764	-0.00523671	-0.0455198	0.332836	0.0781854	-0.122968	0	0	0	0	0	0	0	0	0	0	0	0	0	0	0	0	0	0	0	0	0	0	0	0	0	0	0	0	0	0	0	0	0	0	0	0	0	0	0
77	1	-0.567213	0.105532	-0.00173176	0.434946	0.000199086	-0.0468728	0.327117	0.0826993	-0.114996	0	0	0	0	0	0	0	0	0	0	0	0	0	0	0	0	0	0	0	0	0	0	0	0	0	0	0	0	0	0	0	0	0	0	0	0	0	0	0
78	1	-0.564917	0.115915	0.0079862	0.437836	0.00571127	-0.0480098	0.321075	0.0871577	-0.10712	0	0	0	0	0	0	0	0	0	0	0	0	0	0	0	0	0	0	0	0	0	0	0	0	0	0	0	0	0	0	0	0	0	0	0	0	0	0	0
79	1	-0.562557	0.126166	0.0175046	0.440447	0.0112868	-0.0489313	0.314726	0.0915632	-0.0993367	0	0	0	0	0	0	0	0	0	0	0	0	0	0	0	0	0	0	0	0	0	0	0	0	0	0	0	0	0	0	0	0	0	0	0	0	0	0	0
80	1	-0.560134	0.136287	0.0268261	0.442788	0.0169134	-0.0496381	0.308086	0.095918	-0.0916446	0	0	0	0	0	0	0	0	0	0	0	0	0	0	0	0	0	0	0	0	0	0	0	0	0	0	0	0	0	0	0	0	0	0	0	0	0	0	0
81	1	-0.557653	0.146279	0.0359536	0.44487	0.0225792	-0.0501317	0.301173	0.100224	-0.084041	0	0	0	0	0	0	0	0	0	0	0	0	0	0	0	0	0	0	0	0	0	0	0	0	0	0	0	0	0	0	0	0	0	0	0	0	0	0	0
82	1	-0.555114	0.156145	0.04489	0.446703	0.0282732	-0.050414	0.294003	0.104484	-0.0765237	0	0	0	0	0	0	0	0	0	0	0	0	0	0	0	0	0	0	0	0	0	0	0	0	0	0	0	0	0	0	0	0	0	0	0	0	0	0	0
83	1	-0.552521	0.165886	0.0536381	0.448296	0.033985	-0.0504872	0.286591	0.108699	-0.0690905	0	0	0	0	0	0	0	0	0	0	0	0	0	0	0	0	0	0	0	0	0	0	0	0	0	0	0	0	0	0	0	0	0	0	0	0	0	0	0
84	1	-0.549875	0.175505	0.0622008	0.449658	0.0397046	-0.0503535	0.278953	0.112871	-0.0617394	0	0	0	0	0	0	0	0	0	0	0	0	0	0	0	0	0	0	0	0	0	0	0	0	0	0	0	0	0	0	0	0	0	0	0	0	0	0	0
85	1	-0.547179	0.185003	0.0705809	0.450799	0.0454229	-0.0500158	0.271105	0.117001	-0.0544684	0	0	0	0	0	0	0	0	0	0	0	0	0	0	0	0	0	0	0	0	0	0	0	0	0	0	0	0	0	0	0	0	0	0	0	0	0	0	0
86	1	-0.544435	0.194382	0.0787813	0.451727	0.0511311	-0.0494768	0.26306	0.121091	-0.0472756	0	0	0	0	0	0	0	0	0	0	0	0	0	0	0	0	0	0	0	0	0	0	0	0	0	0	0	0	0	0	0	0	0	0	0	0	0	0	0
87	1	-0.541643	0.203644	0.0868046	0.452449	0.056821	-0.0487393	0.254834	0.125142	-0.0401592	0	0	0	0	0	0	0	0	0	0	0	0	0	0	0	0	0	0	0	0	0	0	0	0	0	0	0	0	0	0	0	0	0	0	0	0	0	0	0
88	1	-0.538807	0.21279	0.0946538	0.452975	0.0624851	-0.0478064	0.246439	0.129156	-0.0331173	0	0	0	0	0	0	0	0	0	0	0	0	0	0	0	0	0	0	0	0	0	0	0	0	0	0	0	0	0	0	0	0	0	0	0	0	0	0	0
89	1	-0.535928	0.221823	0.102332	0.453311	0.0681159	-0.0466814	0.237888	0.133133	-0.0261482	0	0	0	0	0	0	0	0	0	0	0	0	0	0	0	0	0	0	0	0	0	0	0	0	0	0	0	0	0	0	0	0	0	0	0	0	0	0	0
90	1	-0.533008	0.230744	0.109841	0.453465	0.0737069	-0.0453677	0.229195	0.137076	-0.0192504	0	0	0	0	0	0	0	0	0	0	0	0	0	0	0	0	0	0	0	0	0	0	0	0	0	0	0	0	0	0	0	0	0	0	0	0	0	0	0
91	1	-0.530047	0.239555	0.117184	0.453445	0.0792516	-0.0438687	0.220373	0.140984	-0.0124221	0	0	0	0	0	0	0	0	0	0	0	0	0	0	0	0	0	0	0	0	0	0	0	0	0	0	0	0	0	0	0	0	0	0	0	0	0	0	0
92	1	-0.527049	0.248258	0.124363	0.453257	0.084744	-0.042188	0.211432	0.144859	-0.00566179	0	0	0	0	0	0	0	0	0	0	0	0	0	0	0	0	0	0	0	0	0	0	0	0	0	0	0	0	0	0	0	0	0	0	0	0	0	0	0
93	1	-0.524013	0.256854	0.131383	0.452907	0.0901787	-0.0403294	0.202385	0.148702	0.00103197	0	0	0	0	0	0	0	0	0	0	0	0	0	0	0	0	0	0	0	0	0	0	0	0	0	0	0	0	0	0	0	0	0	0	0	0	0	0	0
94	1	-0.520942	0.265344	0.138244	0.452403	0.0955503	-0.0382966	0.193244	0.152513	0.00766066	0	0	0	0	0	0	0	0	0	0	0	0	0	0	0	0	0	0	0	0	0	0	0	0	0	0	0	0	0	0	0	0	0	0	0	0	0	0	0
95	1	-0.517836	0.273732	0.14495	0.451751	0.100854	-0.0360936	0.184018	0.156293	0.0142257	0	0	0	0	0	0	0	0	0	0	0	0	0	0	0	0	0	0	0	0	0	0	0	0	0	0	0	0	0	0	0	0	0	0	0	0	0	0	0
96	1	-0.514697	0.282017	0.151503	0.450956	0.106085	-0.0337243	0.174719	0.160044	0.0207285	0	0	0	0	0	0	0	0	0	0	0	0	0	0	0	0	0	0	0	0	0	0	0	0	0	0	0	0	0	0	0	0	0	0	0	0	0	0	0
97	1	-0.511527	0.290202	0.157906	0.450024	0.11124	-0.0311925	0.165356	0.163765	0.0271702	0	0	0	0	0	0	0	0	0	0	0	0	0	0	0	0	0	0	0	0	0	0	0	0	0	0	0	0	0	0	0	0	0	0	0	0	0	0	0
98	1	-0.508326	0.298289	0.164162	0.448962	0.116314	-0.0285022	0.15594	0.167457	0.0335523	0	0	0	0	0	0	0	0	0	0	0	0	0	0	0	0	0	0	0	0	0	0	0	0	0	0	0	0	0	0	0	0	0	0	0	0	0	0	0
99	1	-0.505095	0.306278	0.170272	0.447774	0.121304	-0.0256576	0.14648	0.171122	0.039876	0	0	0	0	0	0	0	0	0	0	0	0	0	0	0	0	0	0	0	0	0	0	0	0	0	0	0	0	0	0	0	0	0	0	0	0	0	0	0
100	1	-0.501836	0.314172	0.176239	0.446466	0.126206	-0.0226627	0.136985	0.174758	0.0461423	0	0	0	0	0	0	0	0	0	0	0	0	0	0	0	0	0	0	0	0	0	0	0	0	0	0	0	0	0	0	0	0	0	0	0	0	0	0	0
101	1	-0.49855	0.321972	0.182067	0.445044	0.131018	-0.0195216	0.127463	0.178368	0.0523527	0	0	0	0	0	0	0	0	0	0	0	0	0	0	0	0	0	0	0	0	0	0	0	0	0	0	0	0	0	0	0	0	0	0	0	0	0	0	0
102	1	-0.495236	0.329679	0.187757	0.443511	0.135735	-0.0162384	0.117924	0.181951	0.058508	0	0	0	0	0	0	0	0	0	0	0	0	0	0	0	0	0	0	0	0	0	0	0	0	0	0	0	0	0	0	0	0	0	0	0	0	0	0	0
103	1	-0.491898	0.337295	0.193311	0.441872	0.140356	-0.0128173	0.108376	0.185507	0.0646095	0	0	0	0	0	0	0	0	0	0	0	0	0	0	0	0	0	0	0	0	0	0	0	0	0	0	0	0	0	0	0	0	0	0	0	0	0	0	0
104	1	-0.488534	0.344821	0.198732	0.440133	0.144879	-0.00926224	0.098825	0.189038	0.0706582	0	0	0	0	0	0	0	0	0	0	0	0	0	0	0	0	0	0	0	0	0	0	0	0	0	0	0	0	0	0	0	0	0	0	0	0	0	0	0
105	1	-0.485147	0.352259	0.204023	0.438298	0.1493	-0.0055775	0.08928	0.192544	0.0766552	0	0	0	0	0	0	0	0	0	0	0	0	0	0	0	0	0	0	0	0	0	0	0	0	0	0	0	0	0	0	0	0	0	0	0	0	0	0	0
106	1	-0.481737	0.35961	0.209185	0.436372	0.153619	-0.00176711	0.079748	0.196024	0.0826014	0	0	0	0	0	0	0	0	0	0	0	0	0	0	0	0	0	0	0	0	0	0	0	0	0	0	0	0	0	0	0	0	0	0	0	0	0	0	0
107	1	-0.478304	0.366875	0.214221	0.434357	0.157832	0.00216486	0.0702357	0.199479	0.0884978	0	0	0	0	0	0	0	0	0	0	0	0	0	0	0	0	0	0	0	0	0	0	0	0	0	0	0	0	0	0	0	0	0	0	0	0	0	0	0
108	1	-0.47485	0.374056	0.219133	0.43226	0.161939	0.00621442	0.0607496	0.20291	0.0943454	0	0	0	0	0	0	0	0	0	0	0	0	0	0	0	0	0	0	0	0	0	0	0	0	0	0	0	0	0	0	0	0	0	0	0	0	0	0	0
109	1	-0.471376	0.381154	0.223923	0.430082	0.165938	0.0103775	0.0512962	0.206317	0.100145	0	0	0	0	0	0	0	0	0	0	0	0	0	0	0	0	0	0	0	0	0	0	0	0	0	0	0	0	0	0	0	0	0	0	0	0	0	0	0
110	1	-0.467881	0.38817	0.228594	0.427829	0.169827	0.0146502	0.0418814	0.2097	0.105898	0	0	0	0	0	0	0	0	0	0	0	0	0	0	0	0	0	0	0	0	0	0	0	0	0	0	0	0	0	0	0	0	0	0	0	0	0	0	0
111	1	-0.464367	0.395106	0.233147	0.425504	0.173605	0.0190285	0.032511	0.213059	0.111604	0	0	0	0	0	0	0	0	0	0	0	0	0	0	0	0	0	0	0	0	0	0	0	0	0	0	0	0	0	0	0	0	0	0	0	0	0	0	0
112	1	-0.460834	0.401963	0.237585	0.42311	0.177272	0.0235085	0.0231904	0.216394	0.117266	0	0	0	0	0	0	0	0	0	0	0	0	0	0	0	0	0	0	0	0	0	0	0	0	0	0	0	0	0	0	0	0	0	0	0	0	0	0	0
113	1	-0.457283	0.408741	0.24191	0.420651	0.180826	0.0280864	0.0139249	0.219706	0.122883	0	0	0	0	0	0	0	0	0	0	0	0	0	0	0	0	0	0	0	0	0	0	0	0	0	0	0	0	0	0	0	0	0	0	0	0	0	0	0
114	1	-0.453715	0.415443	0.246124	0.418131	0.184266	0.0327585	0.00471947	0.222995	0.128456	0	0	0	0	0	0	0	0	0	0	0	0	0	0	0	0	0	0	0	0	0	0	0	0	0	0	0	0	0	0	0	0	0	0	0	0	0	0	0
115	1	-0.45013	0.42207	0.250228	0.415552	0.187592	0.037521	-0.00442125	0.226261	0.133986	0	0	0	0	0	0	0	0	0	0	0	0	0	0	0	0	0	0	0	0	0	0	0	0	0	0	0	0	0	0	0	0	0	0	0	0	0	0	0
116	1	-0.446529	0.428621	0.254224	0.412917	0.190803	0.0423705	-0.0134927	0.229505	0.139474	0	0	0	0	0	0	0	0	0	0	0	0	0	0	0	0	0	0	0	0	0	0	0	0	0	0	0	0	0	0	0	0	0	0	0	0	0	0	0
117	1	-0.442912	0.4351	0.258116	0.41023	0.193899	0.0473033	-0.0224907	0.232726	0.144921	0	0	0	0	0	0	0	0	0	0	0	0	0	0	0	0	0	0	0	0	0	0	0	0	0	0	0	0	0	0	0	0	0	0	0	0	0	0	0
118	1	-0.43928	0.441506	0.261904	0.407494	0.196879	0.0523161	-0.0314113	0.235924	0.150328	0	0	0	0	0	0	0	0	0	0	0	0	0	0	0	0	0	0	0	0	0	0	0	0	0	0	0	0	0	0	0	0	0	0	0	0	0	0	0
119	1	-0.435633	0.447841	0.26559	0.404711	0.199743	0.0574053	-0.0402505	0.239101	0.155694	0	0	0	0	0	0	0	0	0	0	0	0	0	0	0	0	0	0	0	0	0	0	0	0	0	0	0	0	0	0	0	0	0	0	0	0	0	0	0
120	1	-0.431972	0.454106	0.269176	0.401883	0.202491	0.0625677	-0.0490048	0.242255	0.161021	0	0	0	0	0	0	0	0	0	0	0	0	0	0	0	0	0	0	0	0	0	0	0	0	0	0	0	0	0	0	0	0	0	0	0	0	0	0	0
121	1	-0.428297	0.460302	0.272664	0.399015	0.205122	0.0678	-0.0576707	0.245387	0.166309	0	0	0	0	0	0	0	0	0	0	0	0	0	0	0	0	0	0	0	0	0	0	0	0	0	0	0	0	0	0	0	0	0	0	0	0	0	0	0
122	1	-0.424608	0.46643	0.276055	0.396107	0.207637	0.0730989	-0.0662452	0.248498	0.17156	0	0	0	0	0	0	0	0	0	0	0	0	0	0	0	0	0	0	0	0	0	0	0	0	0	0	0	0	0	0	0	0	0	0	0	0	0	0	0
123	1	-0.420907	0.472491	0.279352	0.393163	0.210035	0.0784615	-0.074725	0.251587	0.176773	0	0	0	0	0	0	0	0	0	0	0	0	0	0	0	0	0	0	0	0	0	0	0	0	0	0	0	0	0	0	0	0	0	0	0	0	0	0	0
124	1	-0.417194	0.478486	0.282556	0.390185	0.212317	0.0838845	-0.0831075	0.254655	0.18195	0	0	0	0	0	0	0	0	0	0	0	0	0	0	0	0	0	0	0	0	0	0	0	0	0	0	0	0	0	0	0	0	0	0	0	0	0	0	0
125	1	-0.413468	0.484416	0.285668	0.387175	0.214482	0.089365	-0.0913898	0.257701	0.187091	0	0	0	0	0	0	0	0	0	0	0	0	0	0	0	0	0	0	0	0	0	0	0	0	0	0	0	0	0	0	0	0	0	0	0	0	0	0	0
126	1	-0.409731	0.490281	0.28869	0.384135	0.216531	0.0949001	-0.0995695	0.260726	0.192196	0	0	0	0	0	0	0	0	0	0	0	0	0	0	0	0	0	0	0	0	0	0	0	0	0	0	0	0	0	0	0	0	0	0	0	0	0	0	0
127	1	-0.405982	0.496084	0.291625	0.381068	0.218464	0.100487	-0.107644	0.26373	0.197266	0	0	0	0	0	0	0	0	0	0	0	0	0	0	0	0	0	0	0	0	0	0	0	0	0	0	0	0	0	0	0	0	0	0	0	0	0	0	0
128	1	-0.402223	0.501824	0.294473	0.377975	0.220281	0.106122	-0.115612	0.266713	0.202302	0	0	0	0	0	0	0	0	0	0	0	0	0	0	0	0	0	0	0	0	0	0	0	0	0	0	0	0	0	0	0	0	0	0	0	0	0	0	0
129	1	-0.398453	0.507503	0.297235	0.374859	0.221984	0.111804	-0.123471	0.269675	0.207304	0	0	0	0	0	0	0	0	0	0	0	0	0	0	0	0	0	0	0	0	0	0	0	0	0	0	0	0	0	0	0	0	0	0	0	0	0	0	0
130	1	-0.394673	0.513121	0.299914	0.371721	0.223571	0.117528	-0.131218	0.272617	0.212273	0	0	0	0	0	0	0	0	0	0	0	0	0	0	0	0	0	0	0	0	0	0	0	0	0	0	0	0	0	0	0	0	0	0	0	0	0	0	0
131	1	-0.390883	0.51868	0.302511	0.368564	0.225045	0.123293	-0.138854	0.275538	0.217209	0	0	0	0	0	0	0	0	0	0	0	0	0	0	0	0	0	0	0	0	0	0	0	0	0	0	0	0	0	0	0	0	0	0	0	0	0	0	0
132	1	-0.387083	0.52418	0.305028	0.365389	0.226405	0.129096	-0.146375	0.278438	0.222113	0	0	0	0	0	0	0	0	0	0	0	0	0	0	0	0	0	0	0	0	0	0	0	0	0	0	0	0	0	0	0	0	0	0	0	0	0	0	0
133	1	-0.383275	0.529622	0.307465	0.362198	0.227652	0.134934	-0.15378	0.281318	0.226986	0	0	0	0	0	0	0	0	0	0	0	0	0	0	0	0	0	0	0	0	0	0	0	0	0	0	0	0	0	0	0	0	0	0	0	0	0	0	0
134	1	-0.379457	0.535007	0.309825	0.358992	0.228786	0.140805	-0.161068	0.284178	0.231827	0	0	0	0	0	0	0	0	0	0	0	0	0	0	0	0	0	0	0	0	0	0	0	0	0	0	0	0	0	0	0	0	0	0	0	0	0	0	0
135	1	-0.375631	0.540336	0.312108	0.355774	0.229809	0.146706	-0.168239	0.287017	0.236637	0	0	0	0	0	0	0	0	0	0	0	0	0	0	0	0	0	0	0	0	0	0	0	0	0	0	0	0	0	0	0	0	0	0	0	0	0	0	0
136	1	-0.371796	0.545609	0.314317	0.352544	0.230721	0.152635	-0.175289	0.289837	0.241417	0	0	0	0	0	0	0	0	0	0	0	0	0	0	0	0	0	0	0	0	0	0	0	0	0	0	0	0	0	0	0	0	0	0	0	0	0	0	0
137	1	-0.367954	0.550827	0.316452	0.349305	0.231522	0.158589	-0.18222	0.292636	0.246168	0	0	0	0	0	0	0	0	0	0	0	0	0	0	0	0	0	0	0	0	0	0	0	0	0	0	0	0	0	0	0	0	0	0	0	0	0	0	0
138	1	-0.364103	0.555991	0.318514	0.346057	0.232214	0.164567	-0.18903	0.295415	0.250889	0	0	0	0	0	0	0	0	0	0	0	0	0	0	0	0	0	0	0	0	0	0	0	0	0	0	0	0	0	0	0	0	0	0	0	0	0	0	0
139	1	-0.360245	0.561102	0.320505	0.342803	0.232797	0.170566	-0.195717	0.298175	0.255581	0	0	0	0	0	0	0	0	0	0	0	0	0	0	0	0	0	0	0	0	0	0	0	0	0	0	0	0	0	0	0	0	0	0	0	0	0	0	0
140	1	-0.35638	0.56616	0.322427	0.339543	0.233272	0.176583	-0.202282	0.300915	0.260245	0	0	0	0	0	0	0	0	0	0	0	0	0	0	0	0	0	0	0	0	0	0	0	0	0	0	0	0	0	0	0	0	0	0	0	0	0	0	0
141	1	-0.352508	0.571167	0.32428	0.336279	0.23364	0.182618	-0.208723	0.303636	0.264881	0	0	0	0	0	0	0	0	0	0	0	0	0	0	0	0	0	0	0	0	0	0	0	0	0	0	0	0	0	0	0	0	0	0	0	0	0	0	0
142	1	-0.348629	0.576122	0.326066	0.333013	0.233901	0.188667	-0.215041	0.306337	0.269489	0	0	0	0	0	0	0	0	0	0	0	0	0	0	0	0	0	0	0	0	0	0	0	0	0	0	0	0	0	0	0	0	0	0	0	0	0	0	0
143	1	-0.344743	0.581027	0.327785	0.329745	0.234056	0.194729	-0.221234	0.309018	0.27407	0	0	0	0	0	0	0	0	0	0	0	0	0	0	0	0	0	0	0	0	0	0	0	0	0	0	0	0	0	0	0	0	0	0	0	0	0	0	0
144	1	-0.340851	0.585882	0.32944	0.326476	0.234107	0.200801	-0.227303	0.31168	0.278624	0	0	0	0	0	0	0	0	0	0	0	0	0	0	0	0	0	0	0	0	0	0	0	0	0	0	0	0	0	0	0	0	0	0	0	0	0	0	0
145	1	-0.336953	0.590688	0.331031	0.323208	0.234055	0.206883	-0.233247	0.314323	0.283151	0	0	0	0	0	0	0	0	0	0	0	0	0	0	0	0	0	0	0	0	0	0	0	0	0	0	0	0	0	0	0	0	0	0	0	0	0	0	0
146	1	-0.333049	0.595445	0.332559	0.319942	0.233899	0.212971	-0.239066	0.316947	0.287653	0	0	0	0	0	0	0	0	0	0	0	0	0	0	0	0	0	0	0	0	0	0	0	0	0	0	0	0	0	0	0	0	0	0	0	0	0	0	0
147	1	-0.329139	0.600155	0.334025	0.316679	0.233642	0.219064	-0.244761	0.319552	0.292128	0	0	0	0	0	0	0	0	0	0	0	0	0	0	0	0	0	0	0	0	0	0	0	0	0	0	0	0	0	0	0	0	0	0	0	0	0	0	0
148	1	-0.325224	0.604817	0.335432	0.31342	0.233284	0.22516	-0.250331	0.322138	0.296579	0	0	0	0	0	0	0	0	0	0	0	0	0	0	0	0	0	0	0	0	0	0	0	0	0	0	0	0	0	0	0	0	0	0	0	0	0	0	0
149	1	-0.321303	0.609433	0.336779	0.310166	0.232827	0.231258	-0.255777	0.324705	0.301004	0	0	0	0	0	0	0	0	0	0	0	0	0	0	0	0	0	0	0	0	0	0	0	0	0	0	0	0	0	0	0	0	0	0	0	0	0	0	0
150	1	-0.317378	0.614003	0.338068	0.306918	0.232271	0.237356	-0.261098	0.327254	0.305405	0	0	0	0	0	0	0	0	0	0	0	0	0	0	0	0	0	0	0	0	0	0	0	0	0	0	0	0	0	0	0	0	0	0	0	0	0	0	0
151	1	-0.313447	0.618527	0.3393	0.303677	0.231617	0.243451	-0.266296	0.329784	0.309782	0	0	0	0	0	0	0	0	0	0	0	0	0	0	0	0	0	0	0	0	0	0	0	0	0	0	0	0	0	0	0	0	0	0	0	0	0	0	0
152	1	-0.309511	0.623007	0.340475	0.300444	0.230868	0.249543	-0.271371	0.332295	0.314134	0	0	0	0	0	0	0	0	0	0	0	0	0	0	0	0	0	0	0	0	0	0	0	0	0	0	0	0	0	0	0	0	0	0	0	0	0	0	0
153	1	-0.305571	0.627442	0.341596	0.297219	0.230023	0.255629	-0.276323	0.334788	0.318463	0	0	0	0	0	0	0	0	0	0	0	0	0	0	0	0	0	0	0	0	0	0	0	0	0	0	0	0	0	0	0	0	0	0	0	0	0	0	0
154	1	-0.301627	0.631834	0.342663	0.294005	0.229085	0.261709	-0.281153	0.337263	0.322769	0	0	0	0	0	0	0	0	0	0	0	0	0	0	0	0	0	0	0	0	0	0	0	0	0	0	0	0	0	0	0	0	0	0	0	0	0	0	0
155	1	-0.297678	0.636183	0.343677	0.2908	0.228054	0.26778	-0.285862	0.339719	0.327052	0	0	0	0	0	0	0	0	0	0	0	0	0	0	0	0	0	0	0	0	0	0	0	0	0	0	0	0	0	0	0	0	0	0	0	0	0	0	0
156	1	-0.293725	0.640489	0.344639	0.287606	0.226931	0.273841	-0.29045	0.342157	0.331312	0	0	0	0	0	0	0	0	0	0	0	0	0	0	0	0	0	0	0	0	0	0	0	0	0	0	0	0	0	0	0	0	0	0	0	0	0	0	0
157	1	-0.289768	0.644753	0.34555	0.284425	0.225718	0.279891	-0.294919	0.344578	0.335549	0	0	0	0	0	0	0	0	0	0	0	0	0	0	0	0	0	0	0	0	0	0	0	0	0	0	0	0	0	0	0	0	0	0	0	0	0	0	0
158	1	-0.285807	0.648975	0.346411	0.281256	0.224415	0.285928	-0.299268	0.34698	0.339765	0	0	0	0	0	0	0	0	0	0	0	0	0	0	0	0	0	0	0	0	0	0	0	0	0	0	0	0	0	0	0	0	0	0	0	0	0	0	0
159	1	-0.281843	0.653157	0.347223	0.2781	0.223025	0.29195	-0.3035	0.349364	0.343958	0	0	0	0	0	0	0	0	0	0	0	0	0	0	0	0	0	0	0	0	0	0	0	0	0	0	0	0	0	0	0	0	0	0	0	0	0	0	0
160	1	-0.277875	0.657298	0.347987	0.274959	0.221549	0.297957	-0.307614	0.351731	0.348131	0	0	0	0	0	0	0	0	0	0	0	0	0	0	0	0	0	0	0	0	0	0	0	0	0	0	0	0	0	0	0	0	0	0	0	0	0	0	0
161	1	-0.273904	0.661399	0.348704	0.271832	0.219986	0.303948	-0.311612	0.35408	0.352282	0	0	0	0	0	0	0	0	0	0	0	0	0	0	0	0	0	0	0	0	0	0	0	0	0	0	0	0	0	0	0	0	0	0	0	0	0	0	0
162	1	-0.269929	0.665461	0.349374	0.26872	0.21834	0.30992	-0.315494	0.356412	0.356412	0	0	0	0	0	0	0	0	0	0	0	0	0	0	0	0	0	0	0	0	0	0	0	0	0	0	0	0	0	0	0	0	0	0	0	0	0	0	0
163	1	-0.265952	0.669483	0.349999	0.265624	0.21661	0.315873	-0.319263	0.358726	0.360521	0	0	0	0	0	0	0	0	0	0	0	0	0	0	0	0	0	0	0	0	0	0	0	0	0	0	0	0	0	0	0	0	0	0	0	0	0	0	0
164	1	-0.261971	0.673467	0.350579	0.262545	0.214798	0.321805	-0.322917	0.361023	0.36461	0	0	0	0	0	0	0	0	0	0	0	0	0	0	0	0	0	0	0	0	0	0	0	0	0	0	0	0	0	0	0	0	0	0	0	0	0	0	0
165	1	-0.257988	0.677414	0.351116	0.259483	0.212906	0.327716	-0.32646	0.363303	0.368679	0	0	0	0	0	0	0	0	0	0	0	0	0	0	0	0	0	0	0	0	0	0	0	0	0	0	0	0	0	0	0	0	0	0	0	0	0	0	0
166	1	-0.254001	0.681322	0.35161	0.256438	0.210934	0.333604	-0.329892	0.365566	0.372728	0	0	0	0	0	0	0	0	0	0	0	0	0	0	0	0	0	0	0	0	0	0	0	0	0	0	0	0	0	0	0	0	0	0	0	0	0	0	0
167	1	-0.250013	0.685193	0.352062	0.253411	0.208884	0.339468	-0.333214	0.367811	0.376757	0	0	0	0	0	0	0	0	0	0	0	0	0	0	0	0	0	0	0	0	0	0	0	0	0	0	0	0	0	0	0	0	0	0	0	0	0	0	0
168	1	-0.246021	0.689028	0.352473	0.250403	0.206757	0.345307	-0.336426	0.37004	0.380767	0	0	0	0	0	0	0	0	0	0	0	0	0	0	0	0	0	0	0	0	0	0	0	0	0	0	0	0	0	0	0	0	0	0	0	0	0	0	0
169	1	-0.242028	0.692826	0.352843	0.247414	0.204553	0.35112	-0.339531	0.372252	0.384758	0	0	0	0	0	0	0	0	0	0	0	0	0	0	0	0	0	0	0	0	0	0	0	0	0	0	0	0	0	0	0	0	0	0	0	0	0	0	0
170	1	-0.238032	0.696588	0.353173	0.244444	0.202275	0.356907	-0.342529	0.374448	0.38873	0	0	0	0	0	0	0	0	0	0	0	0	0	0	0	0	0	0	0	0	0	0	0	0	0	0	0	0	0	0	0	0	0	0	0	0	0	0	0
171	1	-0.234034	0.700315	0.353465	0.241495	0.199923	0.362665	-0.345422	0.376626	0.392683	0	0	0	0	0	0	0	0	0	0	0	0	0	0	0	0	0	0	0	0	0	0	0	0	0	0	0	0	0	0	0	0	0	0	0	0	0	0	0
172	1	-0.230033	0.704007	0.353719	0.238566	0.197498	0.368395	-0.348211	0.378789	0.396618	0	0	0	0	0	0	0	0	0	0	0	0	0	0	0	0	0	0	0	0	0	0	0	0	0	0	0	0	0	0	0	0	0	0	0	0	0	0	0
173	1	-0.226031	0.707664	0.353935	0.235657	0.195002	0.374095	-0.350896	0.380934	0.400534	0	0	0	0	0	0	0	0	0	0	0	0	0	0	0	0	0	0	0	0	0	0	0	0	0	0	0	0	0	0	0	0	0	0	0	0	0	0	0
174	1	-0.222027	0.711287	0.354114	0.23277	0.192436	0.379765	-0.35348	0.383064	0.404433	0	0	0	0	0	0	0	0	0	0	0	0	0	0	0	0	0	0	0	0	0	0	0	0	0	0	0	0	0	0	0	0	0	0	0	0	0	0	0
175	1	-0.218022	0.714876	0.354258	0.229904	0.1898	0.385403	-0.355962	0.385178	0.408314	0	0	0	0	0	0	0	0	0	0	0	0	0	0	0	0	0	0	0	0	0	0	0	0	0	0	0	0	0	0	0	0	0	0	0	0	0	0	0
176	1	-0.214014	0.718431	0.354366	0.22706	0.187097	0.391009	-0.358346	0.387275	0.412177	0	0	0	0	0	0	0	0	0	0	0	0	0	0	0	0	0	0	0	0	0	0	0	0	0	0	0	0	0	0	0	0	0	0	0	0	0	0	0
177	1	-0.210005	0.721954	0.35444	0.224239	0.184326	0.396583	-0.360631	0.389357	0.416023	0	0	0	0	0	0	0	0	0	0	0	0	0	0	0	0	0	0	0	0	0	0	0	0	0	0	0	0	0	0	0	0	0	0	0	0	0	0	0
178	1	-0.205995	0.725443	0.35448	0.22144	0.18149	0.402122	-0.362819	0.391422	0.419851	0	0	0	0	0	0	0	0	0	0	0	0	0	0	0	0	0	0	0	0	0	0	0	0	0	0	0	0	0	0	0	0	0	0	0	0	0	0	0
179	1	-0.201983	0.728901	0.354487	0.218664	0.178589	0.407628	-0.364911	0.393472	0.423663	0	0	0	0	0	0	0	0	0	0	0	0	0	0	0	0	0	0	0	0	0	0	0	0	0	0	0	0	0	0	0	0	0	0	0	0	0	0	0
180	1	-0.197969	0.732326	0.354461	0.215911	0.175624	0.413098	-0.366909	0.395507	0.427458	0	0	0	0	0	0	0	0	0	0	0	0	0	0	0	0	0	0	0	0	0	0	0	0	0	0	0	0	0	0	0	0	0	0	0	0	0	0	0
181	1	-0.193955	0.735719	0.354403	0.213181	0.172596	0.418533	-0.368814	0.397525	0.431237	0	0	0	0	0	0	0	0	0	0	0	0	0	0	0	0	0	0	0	0	0	0	0	0	0	0	0	0	0	0	0	0	0	0	0	0	0	0	0
182	1	-0.189939	0.739081	0.354314	0.210476	0.169507	0.423931	-0.370627	0.399529	0.434999	0	0	0	0	0	0	0	0	0	0	0	0	0	0	0	0	0	0	0	0	0	0	0	0	0	0	0	0	0	0	0	0	0	0	0	0	0	0	0
183	1	-0.185922	0.742413	0.354194	0.207794	0.166357	0.429292	-0.372348	0.401517	0.438745	0	0	0	0	0	0	0	0	0	0	0	0	0	0	0	0	0	0	0	0	0	0	0	0	0	0	0	0	0	0	0	0	0	0	0	0	0	0	0
184	1	-0.181905	0.745713	0.354044	0.205137	0.163148	0.434616	-0.373981	0.40349	0.442475	0	0	0	0	0	0	0	0	0	0	0	0	0	0	0	0	0	0	0	0	0	0	0	0	0	0	0	0	0	0	0	0	0	0	0	0	0	0	0
185	1	-0.177886	0.748983	0.353865	0.202504	0.159881	0.439902	-0.375525	0.405448	0.446189	0	0	0	0	0	0	0	0	0	0	0	0	0	0	0	0	0	0	0	0	0	0	0	0	0	0	0	0	0	0	0	0	0	0	0	0	0	0	0
186	1	-0.173866	0.752223	0.353657	0.199896	0.156556	0.445149	-0.376982	0.407391	0.449888	0	0	0	0	0	0	0	0	0	0	0	0	0	0	0	0	0	0	0	0	0	0	0	0	0	0	0	0	0	0	0	0	0	0	0	0	0	0	0
187	1	-0.169846	0.755434	0.35342	0.197313	0.153174	0.450357	-0.378354	0.409319	0.453571	0	0	0	0	0	0	0	0	0	0	0	0	0	0	0	0	0	0	0	0	0	0	0	0	0	0	0	0	0	0	0	0	0	0	0	0	0	0	0
188	1	-0.165825	0.758615	0.353156	0.194755	0.149737	0.455525	-0.379641	0.411232	0.457239	0	0	0	0	0	0	0	0	0	0	0	0	0	0	0	0	0	0	0	0	0	0	0	0	0	0	0	0	0	0	0	0	0	0	0	0	0	0	0
189	1	-0.161803	0.761766	0.352865	0.192223	0.146246	0.460654	-0.380846	0.41313	0.460892	0	0	0	0	0	0	0	0	0	0	0	0	0	0	0	0	0	0	0	0	0	0	0	0	0	0	0	0	0	0	0	0	0	0	0	0	0	0	0
190	1	-0.157781	0.764889	0.352547	0.189716	0.142702	0.465741	-0.38197	0.415015	0.46453	0	0	0	0	0	0	0	0	0	0	0	0	0	0	0	0	0	0	0	0	0	0	0	0	0	0	0	0	0	0	0	0	0	0	0	0	0	0	0
191	1	-0.153758	0.767984	0.352203	0.187234	0.139106	0.470788	-0.383013	0.416884	0.468154	0	0	0	0	0	0	0	0	0	0	0	0	0	0	0	0	0	0	0	0	0	0	0	0	0	0	0	0	0	0	0	0	0	0	0	0	0	0	0
192	1	-0.149735	0.77105	0.351834	0.184779	0.135458	0.475793	-0.383978	0.41874	0.471762	0	0	0	0	0	0	0	0	0	0	0	0	0	0	0	0	0	0	0	0	0	0	0	0	0	0	0	0	0	0	0	0	0	0	0	0	0	0	0
193	1	-0.145711	0.774089	0.35144	0.182349	0.13176	0.480757	-0.384866	0.420581	0.475357	0	0	0	0	0	0	0	0	0	0	0	0	0	0	0	0	0	0	0	0	0	0	0	0	0	0	0	0	0	0	0	0	0	0	0	0	0	0	0
194	1	-0.141687	0.7771	0.351021	0.179946	0.128013	0.485679	-0.385678	0.422408	0.478937	0	0	0	0	0	0	0	0	0	0	0	0	0	0	0	0	0	0	0	0	0	0	0	0	0	0	0	0	0	0	0	0	0	0	0	0	0	0	0
195	1	-0.137663	0.780083	0.350578	0.177569	0.124218	0.490558	-0.386415	0.424221	0.482503	0	0	0	0	0	0	0	0	0	0	0	0	0	0	0	0	0	0	0	0	0	0	0	0	0	0	0	0	0	0	0	0	0	0	0	0	0	0	0
196	1	-0.133638	0.783039	0.350112	0.175218	0.120375	0.495394	-0.387079	0.42602	0.486055	0	0	0	0	0	0	0	0	0	0	0	0	0	0	0	0	0	0	0	0	0	0	0	0	0	0	0	0	0	0	0	0	0	0	0	0	0	0	0
197	1	-0.129613	0.785969	0.349623	0.172893	0.116486	0.500187	-0.387671	0.427806	0.489593	0	0	0	0	0	0	0	0	0	0	0	0	0	0	0	0	0	0	0	0	0	0	0	0	0	0	0	0	0	0	0	0	0	0	0	0	0	0	0
198	1	-0.125588	0.788871	0.349112	0.170596	0.112552	0.504937	-0.388193	0.429578	0.493118	0	0	0	0	0	0	0	0	0	0	0	0	0	0	0	0	0	0	0	0	0	0	0	0	0	0	0	0	0	0	0	0	0	0	0	0	0	0	0
199	1	-0.121564	0.791748	0.348579	0.168325	0.108574	0.509644	-0.388645	0.431336	0.496629	0	0	0	0	0	0	0	0	0	0	0	0	0	0	0	0	0	0	0	0	0	0	0	0	0	0	0	0	0	0	0	0	0	0	0	0	0	0	0
200	1	-0.117539	0.794598	0.348024	0.16608	0.104552	0.514306	-0.38903	0.433081	0.500127	0	0	0	0	0	0	0	0	0	0	0	0	0	0	0	0	0	0	0	0	0	0	0	0	0	0	0	0	0	0	0	0	0	0	0	0	0	0	0
201	1	-0.113514	0.797423	0.347448	0.163863	0.100487	0.518924	-0.389348	0.434813	0.503612	0	0	0	0	0	0	0	0	0	0	0	0	0	0	0	0	0	0	0	0	0	0	0	0	0	0	0	0	0	0	0	0	0	0	0	0	0	0	0
202	1	-0.109489	0.800222	0.346852	0.161672	0.0963808	0.523498	-0.389601	0.436531	0.507084	0	0	0	0	0	0	0	0	0	0	0	0	0	0	0	0	0	0	0	0	0	0	0	0	0	0	0	0	0	0	0	0	0	0	0	0	0	0	0
203	1	-0.105464	0.802996	0.346236	0.159509	0.0922338	0.528027	-0.389789	0.438237	0.510543	0	0	0	0	0	0	0	0	0	0	0	0	0	0	0	0	0	0	0	0	0	0	0	0	0	0	0	0	0	0	0	0	0	0	0	0	0	0	0
204	1	-0.10144	0.805745	0.3456	0.157373	0.0880468	0.532511	-0.389916	0.439929	0.513989	0	0	0	0	0	0	0	0	0	0	0	0	0	0	0	0	0	0	0	0	0	0	0	0	0	0	0	0	0	0	0	0	0	0	0	0	0	0	0
205	1	-0.0974159	0.808468	0.344944	0.155264	0.0838209	0.53695	-0.38998	0.441609	0.517422	0	0	0	0	0	0	0	0	0	0	0	0	0	0	0	0	0	0	0	0	0	0	0	0	0	0	0	0	0	0	0	0	0	0	0	0	0	0	0
206	1	-0.093392	0.811168	0.34427	0.153182	0.0795567	0.541344	-0.389985	0.443275	0.520843	0	0	0	0	0	0	0	0	0	0	0	0	0	0	0	0	0	0	0	0	0	0	0	0	0	0	0	0	0	0	0	0	0	0	0	0	0	0	0
207	1	-0.0893684	0.813842	0.343578	0.151127	0.0752553	0.545693	-0.38993	0.44493	0.524252	0	0	0	0	0	0	0	0	0	0	0	0	0	0	0	0	0	0	0	0	0	0	0	0	0	0	0	0	0	0	0	0	0	0	0	0	0	0	0
208	1	-0.0853451	0.816493	0.342867	0.1491	0.0709173	0.549996	-0.389818	0.446571	0.527648	0	0	0	0	0	0	0	0	0	0	0	0	0	0	0	0	0	0	0	0	0	0	0	0	0	0	0	0	0	0	0	0	0	0	0	0	0	0	0
209	1	-0.0813223	0.81912	0.34214	0.1471	0.0665438	0.554253	-0.38965	0.4482	0.531032	0	0	0	0	0	0	0	0	0	0	0	0	0	0	0	0	0	0	0	0	0	0	0	0	0	0	0	0	0	0	0	0	0	0	0	0	0	0	0
210	1	-0.0772999	0.821723	0.341394	0.145127	0.0621353	0.558465	-0.389426	0.449817	0.534405	0	0	0	0	0	0	0	0	0	0	0	0	0	0	0	0	0	0	0	0	0	0	0	0	0	0	0	0	0	0	0	0	0	0	0	0	0	0	0
211	1	-0.073278	0.824302	0.340633	0.143182	0.0576929	0.56263	-0.389148	0.451421	0.537765	0	0	0	0	0	0	0	0	0	0	0	0	0	0	0	0	0	0	0	0	0	0	0	0	0	0	0	0	0	0	0	0	0	0	0	0	0	0	0
212	1	-0.0692566	0.826858	0.339854	0.141264	0.0532172	0.56675	-0.388818	0.453014	0.541114	0	0	0	0	0	0	0	0	0	0	0	0	0	0	0	0	0	0	0	0	0	0	0	0	0	0	0	0	0	0	0	0	0	0	0	0	0	0	0
213	1	-0.0652357	0.829391	0.33906	0.139374	0.0487091	0.570823	-0.388436	0.454594	0.544451	0	0	0	0	0	0	0	0	0	0	0	0	0	0	0	0	0	0	0	0	0	0	0	0	0	0	0	0	0	0	0	0	0	0	0	0	0	0	0
214	1	-0.0612155	0.831901	0.33825	0.137511	0.0441694	0.57485	-0.388003	0.456162	0.547777	0	0	0	0	0	0	0	0	0	0	0	0	0	0	0	0	0	0	0	0	0	0	0	0	0	0	0	0	0	0	0	0	0	0	0	0	0	0	0
215	1	-0.0571958	0.834388	0.337425	0.135676	0.0395987	0.578831	-0.387522	0.457719	0.551091	0	0	0	0	0	0	0	0	0	0	0	0	0	0	0	0	0	0	0	0	0	0	0	0	0	0	0	0	0	0	0	0	0	0	0	0	0	0	0
216	1	-0.0531768	0.836853	0.336585	0.133868	0.0349978	0.582765	-0.386992	0.459264	0.554394	0	0	0	0	0	0	0	0	0	0	0	0	0	0	0	0	0	0	0	0	0	0	0	0	0	0	0	0	0	0	0	0	0	0	0	0	0	0	0
217	1	-0.0491585	0.839296	0.335731	0.132088	0.0303676	0.586653	-0.386415	0.460797	0.557686	0	0	0	0	0	0	0	0	0	0	0	0	0	0	0	0	0	0	0	0	0	0	0	0	0	0	0	0	0	0	0	0	0	0	0	0	0	0	0
218	1	-0.045141	0.841716	0.334862	0.130335	0.0257086	0.590494	-0.385792	0.462318	0.560967	0	0	0	0	0	0	0	0	0	0	0	0	0	0	0	0	0	0	0	0	0	0	0	0	0	0	0	0	0	0	0	0	0	0	0	0	0	0	0
219	1	-0.0411241	0.844115	0.333979	0.12861	0.0210217	0.594289	-0.385124	0.463828	0.564237	0	0	0	0	0	0	0	0	0	0	0	0	0	0	0	0	0	0	0	0	0	0	0	0	0	0	0	0	0	0	0	0	0	0	0	0	0	0	0
220	1	-0.0371081	0.846492	0.333083	0.126912	0.0163076	0.598037	-0.384413	0.465327	0.567496	0	0	0	0	0	0	0	0	0	0	0	0	0	0	0	0	0	0	0	0	0	0	0	0	0	0	0	0	0	0	0	0	0	0	0	0	0	0	0
221	1	-0.0330929	0.848847	0.332174	0.125242	0.011567	0.601738	-0.383659	0.466815	0.570745	0	0	0	0	0	0	0	0	0	0	0	0	0	0	0	0	0	0	0	0	0	0	0	0	0	0	0	0	0	0	0	0	0	0	0	0	0	0	0
222	1	-0.0290785	0.851181	0.331251	0.123599	0.00680057	0.605393	-0.382864	0.468291	0.573983	0	0	0	0	0	0	0	0	0	0	0	0	0	0	0	0	0	0	0	0	0	0	0	0	0	0	0	0	0	0	0	0	0	0	0	0	0	0	0
223	1	-0.025065	0.853493	0.330317	0.121984	0.00200907	0.609001	-0.382029	0.469757	0.57721	0	0	0	0	0	0	0	0	0	0	0	0	0	0	0	0	0	0	0	0	0	0	0	0	0	0	0	0	0	0	0	0	0	0	0	0	0	0	0
224	1	-0.0210523	0.855785	0.32937	0.120397	-0.00280684	0.612563	-0.381154	0.471211	0.580427	0	0	0	0	0	0	0	0	0	0	0	0	0	0	0	0	0	0	0	0	0	0	0	0	0	0	0	0	0	0	0	0	0	0	0	0	0	0	0
225	1	-0.0170406	0.858056	0.328411	0.118836	-0.00764647	0.616078	-0.380242	0.472655	0.583634	0	0	0	0	0	0	0	0	0	0	0	0	0	0	0	0	0	0	0	0	0	0	0	0	0	0	0	0	0	0	0	0	0	0	0	0	0	0	0
226	1	-0.0130299	0.860306	0.32744	0.117303	-0.0125092	0.619546	-0.379292	0.474088	0.586831	0	0	0	0	0	0	0	0	0	0	0	0	0	0	0	0	0	0	0	0	0	0	0	0	0	0	0	0	0	0	0	0	0	0	0	0	0	0	0
227	1	-0.00902006	0.862535	0.326459	0.115798	-0.0173942	0.622968	-0.378306	0.47551	0.590017	0	0	0	0	0	0	0	0	0	0	0	0	0	0	0	0	0	0	0	0	0	0	0	0	0	0	0	0	0	0	0	0	0	0	0	0	0	0	0
228	1	-0.00501127	0.864745	0.325466	0.11432	-0.0223011	0.626343	-0.377286	0.476922	0.593194	0	0	0	0	0	0	0	0	0	0	0	0	0	0	0	0	0	0	0	0	0	0	0	0	0	0	0	0	0	0	0	0	0	0	0	0	0	0	0
229	1	-0.00100349	0.866934	0.324463	0.112869	-0.027229	0.629672	-0.376231	0.478323	0.596361	0	0	0	0	0	0	0	0	0	0	0	0	0	0	0	0	0	0	0	0	0	0	0	0	0	0	0	0	0	0	0	0	0	0	0	0	0	0	0
230	1	0.00300324	0.869103	0.323449	0.111445	-0.0321774	0.632954	-0.375143	0.479714	0.599518	0	0	0	0	0	0	0	0	0	0	0	0	0	0	0	0	0	0	0	0	0	0	0	0	0	0	0	0	0	0	0	0	0	0	0	0	0	0	0
231	1	0.00700891	0.871252	0.322425	0.110049	-0.0371457	0.63619	-0.374024	0.481094	0.602665	0	0	0	0	0	0	0	0	0	0	0	0	0	0	0	0	0	0	0	0	0	0	0	0	0	0	0	0	0	0	0	0	0	0	0	0	0	0	0
232	1	0.0110135	0.873381	0.321391	0.10868	-0.0421332	0.63938	-0.372873	0.482465	0.605803	0	0	0	0	0	0	0	0	0	0	0	0	0	0	0	0	0	0	0	0	0	0	0	0	0	0	0	0	0	0	0	0	0	0	0	0	0	0	0
233	1	0.015017	0.875491	0.320348	0.107338	-0.0471393	0.642523	-0.371693	0.483825	0.608931	0	0	0	0	0	0	0	0	0	0	0	0	0	0	0	0	0	0	0	0	0	0	0	0	0	0	0	0	0	0	0	0	0	0	0	0	0	0	0
234	1	0.0190193	0.877581	0.319295	0.106023	-0.0521634	0.64562	-0.370484	0.485175	0.61205	0	0	0	0	0	0	0	0	0	0	0	0	0	0	0	0	0	0	0	0	0	0	0	0	0	0	0	0	0	0	0	0	0	0	0	0	0	0	0
235	1	0.0230205	0.879653	0.318233	0.104735	-0.057205	0.648671	-0.369246	0.486516	0.615159	0	0	0	0	0	0	0	0	0	0	0	0	0	0	0	0	0	0	0	0	0	0	0	0	0	0	0	0	0	0	0	0	0	0	0	0	0	0	0
236	1	0.0270206	0.881705	0.317163	0.103474	-0.0622635	0.651676	-0.367981	0.487846	0.61826	0	0	0	0	0	0	0	0	0	0	0	0	0	0	0	0	0	0	0	0	0	0	0	0	0	0	0	0	0	0	0	0	0	0	0	0	0	0	0
237	1	0.0310195	0.883738	0.316084	0.102241	-0.0673382	0.654635	-0.366691	0.489167	0.621351	0	0	0	0	0	0	0	0	0	0	0	0	0	0	0	0	0	0	0	0	0	0	0	0	0	0	0	0	0	0	0	0	0	0	0	0	0	0	0
238	1	0.0350171	0.885752	0.314996	0.101034	-0.0724286	0.657548	-0.365374	0.490478	0.624433	0	0	0	0	0	0	0	0	0	0	0	0	0	0	0	0	0	0	0	0	0	0	0	0	0	0	0	0	0	0	0	0	0	0	0	0	0	0	0
239	1	0.0390136	0.887748	0.313901	0.0998538	-0.0775342	0.660415	-0.364034	0.49178	0.627507	0	0	0	0	0	0	0	0	0	0	0	0	0	0	0	0	0	0	0	0	0	0	0	0	0	0	0	0	0	0	0	0	0	0	0	0	0	0	0
240	1	0.0430088	0.889725	0.312798	0.0987006	-0.0826543	0.663236	-0.36267	0.493072	0.630571	0	0	0	0	0	0	0	0	0	0	0	0	0	0	0	0	0	0	0	0	0	0	0	0	0	0	0	0	0	0	0	0	0	0	0	0	0	0	0
241	1	0.0470028	0.891683	0.311688	0.0975741	-0.0877885	0.666012	-0.361284	0.494355	0.633627	0	0	0	0	0	0	0	0	0	0	0	0	0	0	0	0	0	0	0	0	0	0	0	0	0	0	0	0	0	0	0	0	0	0	0	0	0	0	0
242	1	0.0509955	0.893624	0.31057	0.0964744	-0.0929362	0.668743	-0.359876	0.495628	0.636674	0	0	0	0	0	0	0	0	0	0	0	0	0	0	0	0	0	0	0	0	0	0	0	0	0	0	0	0	0	0	0	0	0	0	0	0	0	0	0
243	1	0.0549869	0.895546	0.309445	0.0954013	-0.0980969	0.671428	-0.358447	0.496893	0.639712	0	0	0	0	0	0	0	0	0	0	0	0	0	0	0	0	0	0	0	0	0	0	0	0	0	0	0	0	0	0	0	0	0	0	0	0	0	0	0
244	1	0.058977	0.89745	0.308313	0.0943548	-0.10327	0.674067	-0.356998	0.498148	0.642742	0	0	0	0	0	0	0	0	0	0	0	0	0	0	0	0	0	0	0	0	0	0	0	0	0	0	0	0	0	0	0	0	0	0	0	0	0	0	0
245	1	0.0629659	0.899336	0.307175	0.0933348	-0.108455	0.676662	-0.35553	0.499394	0.645763	0	0	0	0	0	0	0	0	0	0	0	0	0	0	0	0	0	0	0	0	0	0	0	0	0	0	0	0	0	0	0	0	0	0	0	0	0	0	0
246	1	0.0669534	0.901205	0.30603	0.0923412	-0.113652	0.679212	-0.354044	0.500631	0.648776	0	0	0	0	0	0	0	0	0	0	0	0	0	0	0	0	0	0	0	0	0	0	0	0	0	0	0	0	0	0	0	0	0	0	0	0	0	0	0
247	1	0.0709395	0.903056	0.304879	0.091374	-0.118859	0.681717	-0.352541	0.50186	0.651781	0	0	0	0	0	0	0	0	0	0	0	0	0	0	0	0	0	0	0	0	0	0	0	0	0	0	0	0	0	0	0	0	0	0	0	0	0	0	0
248	1	0.0749244	0.904889	0.303723	0.0904331	-0.124077	0.684177	-0.351021	0.503079	0.654777	0	0	0	0	0	0	0	0	0	0	0	0	0	0	0	0	0	0	0	0	0	0	0	0	0	0	0	0	0	0	0	0	0	0	0	0	0	0	0
249	1	0.0789078	0.906706	0.30256	0.0895185	-0.129305	0.686592	-0.349485	0.50429	0.657765	0	0	0	0	0	0	0	0	0	0	0	0	0	0	0	0	0	0	0	0	0	0	0	0	0	0	0	0	0	0	0	0	0	0	0	0	0	0	0
250	1	0.0828899	0.908504	0.301392	0.08863	-0.134542	0.688963	-0.347934	0.505493	0.660746	0	0	0	0	0	0	0	0	0	0	0	0	0	0	0	0	0	0	0	0	0	0	0	0	0	0	0	0	0	0	0	0	0	0	0	0	0	0	0
251	1	0.0868706	0.910286	0.300219	0.0877677	-0.139788	0.69129	-0.34637	0.506686	0.663718	0	0	0	0	0	0	0	0	0	0	0	0	0	0	0	0	0	0	0	0	0	0	0	0	0	0	0	0	0	0	0	0	0	0	0	0	0	0	0
252	1	0.09085	0.912051	0.299041	0.0869313	-0.145042	0.693573	-0.344791	0.507872	0.666682	0	0	0	0	0	0	0	0	0	0	0	0	0	0	0	0	0	0	0	0	0	0	0	0	0	0	0	0	0	0	0	0	0	0	0	0	0	0	0
253	1	0.0948279	0.913799	0.297857	0.086121	-0.150305	0.695811	-0.343201	0.509048	0.669639	0	0	0	0	0	0	0	0	0	0	0	0	0	0	0	0	0	0	0	0	0	0	0	0	0	0	0	0	0	0	0	0	0	0	0	0	0	0	0
254	1	0.0988044	0.91553	0.29667	0.0853365	-0.155575	0.698006	-0.341598	0.510217	0.672588	0	0	0	0	0	0	0	0	0	0	0	0	0	0	0	0	0	0	0	0	0	0	0	0	0	0	0	0	0	0	0	0	0	0	0	0	0	0	0
255	1	0.102779	0.917244	0.295477	0.0845778	-0.160853	0.700157	-0.339984	0.511377	0.675529	0	0	0	0	0	0	0	0	0	0	0	0	0	0	0	0	0	0	0	0	0	0	0	0	0	0	0	0	0	0	0	0	0	0	0	0	0	0	0
256	1	0.106753	0.918942	0.294281	0.0838449	-0.166137	0.702265	-0.33836	0.51253	0.678462	0	0	0	0	0	0	0	0	0	0	0	0	0	0	0	0	0	0	0	0	0	0	0	0	0	0	0	0	0	0	0	0	0	0	0	0	0	0	0
257	1	0.110725	0.920623	0.29308	0.0831377	-0.171427	0.704329	-0.336726	0.513674	0.681388	0	0	0	0	0	0	0	0	0	0	0	0	0	0	0	0	0	0	0	0	0	0	0	0	0	0	0	0	0	0	0	0	0	0	0	0	0	0	0
258	1	0.114696	0.922288	0.291875	0.082456	-0.176723	0.70635	-0.335084	0.51481	0.684307	0	0	0	0	0	0	0	0	0	0	0	0	0	0	0	0	0	0	0	0	0	0	0	0	0	0	0	0	0	0	0	0	0	0	0	0	0	0	0
259	1	0.118665	0.923937	0.290667	0.0817998	-0.182024	0.708328	-0.333433	0.515938	0.687218	0	0	0	0	0	0	0	0	0	0	0	0	0	0	0	0	0	0	0	0	0	0	0	0	0	0	0	0	0	0	0	0	0	0	0	0	0	0	0
260	1	0.122633	0.925569	0.289455	0.081169	-0.187331	0.710263	-0.331775	0.517059	0.690121	0	0	0	0	0	0	0	0	0	0	0	0	0	0	0	0	0	0	0	0	0	0	0	0	0	0	0	0	0	0	0	0	0	0	0	0	0	0	0
261	1	0.1266	0.927186	0.28824	0.0805636	-0.192641	0.712156	-0.33011	0.518172	0.693018	0	0	0	0	0	0	0	0	0	0	0	0	0	0	0	0	0	0	0	0	0	0	0	0	0	0	0	0	0	0	0	0	0	0	0	0	0	0	0
262	1	0.130564	0.928786	0.287021	0.0799834	-0.197956	0.714006	-0.328439	0.519277	0.695907	0	0	0	0	0	0	0	0	0	0	0	0	0	0	0	0	0	0	0	0	0	0	0	0	0	0	0	0	0	0	0	0	0	0	0	0	0	0	0
263	1	0.134528	0.930371	0.2858	0.0794284	-0.203275	0.715814	-0.326763	0.520374	0.698789	0	0	0	0	0	0	0	0	0	0	0	0	0	0	0	0	0	0	0	0	0	0	0	0	0	0	0	0	0	0	0	0	0	0	0	0	0	0	0
264	1	0.13849	0.93194	0.284576	0.0788985	-0.208597	0.71758	-0.325082	0.521464	0.701664	0	0	0	0	0	0	0	0	0	0	0	0	0	0	0	0	0	0	0	0	0	0	0	0	0	0	0	0	0	0	0	0	0	0	0	0	0	0	0
265	1	0.14245	0.933494	0.283349	0.0783936	-0.213922	0.719304	-0.323397	0.522547	0.704532	0	0	0	0	0	0	0	0	0	0	0	0	0	0	0	0	0	0	0	0	0	0	0	0	0	0	0	0	0	0	0	0	0	0	0	0	0	0	0
266	1	0.146409	0.935032	0.282119	0.0779135	-0.219249	0.720986	-0.321709	0.523622	0.707393	0	0	0	0	0	0	0	0	0	0	0	0	0	0	0	0	0	0	0	0	0	0	0	0	0	0	0	0	0	0	0	0	0	0	0	0	0	0	0
267	1	0.150367	0.936554	0.280888	0.0774583	-0.224578	0.722627	-0.320018	0.52469	0.710247	0	0	0	0	0	0	0	0	0	0	0	0	0	0	0	0	0	0	0	0	0	0	0	0	0	0	0	0	0	0	0	0	0	0	0	0	0	0	0
268	1	0.154322	0.938061	0.279654	0.0770278	-0.229909	0.724226	-0.318324	0.52575	0.713094	0	0	0	0	0	0	0	0	0	0	0	0	0	0	0	0	0	0	0	0	0	0	0	0	0	0	0	0	0	0	0	0	0	0	0	0	0	0	0
269	1	0.158277	0.939553	0.278418	0.076622	-0.235242	0.725785	-0.31663	0.526804	0.715935	0	0	0	0	0	0	0	0	0	0	0	0	0	0	0	0	0	0	0	0	0	0	0	0	0	0	0	0	0	0	0	0	0	0	0	0	0	0	0
270	1	0.16223	0.94103	0.27718	0.0762406	-0.240575	0.727303	-0.314935	0.52785	0.718769	0	0	0	0	0	0	0	0	0	0	0	0	0	0	0	0	0	0	0	0	0	0	0	0	0	0	0	0	0	0	0	0	0	0	0	0	0	0	0
271	1	0.166181	0.942492	0.275941	0.0758838	-0.245909	0.72878	-0.313239	0.52889	0.721596	0	0	0	0	0	0	0	0	0	0	0	0	0	0	0	0	0	0	0	0	0	0	0	0	0	0	0	0	0	0	0	0	0	0	0	0	0	0	0
272	1	0.170131	0.943939	0.2747	0.0755513	-0.251243	0.730216	-0.311544	0.529922	0.724416	0	0	0	0	0	0	0	0	0	0	0	0	0	0	0	0	0	0	0	0	0	0	0	0	0	0	0	0	0	0	0	0	0	0	0	0	0	0	0
273	1	0.174079	0.945371	0.273458	0.0752431	-0.256578	0.731613	-0.309851	0.530948	0.72723	0	0	0	0	0	0	0	0	0	0	0	0	0	0	0	0	0	0	0	0	0	0	0	0	0	0	0	0	0	0	0	0	0	0	0	0	0	0	0
274	1	0.178026	0.946788	0.272214	0.0749591	-0.261911	0.73297	-0.308158	0.531966	0.730038	0	0	0	0	0	0	0	0	0	0	0	0	0	0	0	0	0	0	0	0	0	0	0	0	0	0	0	0	0	0	0	0	0	0	0	0	0	0	0
275	1	0.181971	0.94819	0.27097	0.0746991	-0.267244	0.734286	-0.306468	0.532978	0.732839	0	0	0	0	0	0	0	0	0	0	0	0	0	0	0	0	0	0	0	0	0	0	0	0	0	0	0	0	0	0	0	0	0	0	0	0	0	0	0
276	1	0.185914	0.949578	0.269724	0.0744632	-0.272576	0.735564	-0.304781	0.533984	0.735634	0	0	0	0	0	0	0	0	0	0	0	0	0	0	0	0	0	0	0	0	0	0	0	0	0	0	0	0	0	0	0	0	0	0	0	0	0	0	0
277	1	0.189856	0.950951	0.268478	0.0742512	-0.277906	0.736801	-0.303097	0.534983	0.738423	0	0	0	0	0	0	0	0	0	0	0	0	0	0	0	0	0	0	0	0	0	0	0	0	0	0	0	0	0	0	0	0	0	0	0	0	0	0	0
278	1	0.193797	0.95231	0.267231	0.0740629	-0.283234	0.738	-0.301417	0.535975	0.741205	0	0	0	0	0	0	0	0	0	0	0	0	0	0	0	0	0	0	0	0	0	0	0	0	0	0	0	0	0	0	0	0	0	0	0	0	0	0	0
279	1	0.197736	0.953655	0.265984	0.0738984	-0.28856	0.73916	-0.299742	0.536961	0.743981	0	0	0	0	0	0	0	0	0	0	0	0	0	0	0	0	0	0	0	0	0	0	0	0	0	0	0	0	0	0	0	0	0	0	0	0	0	0	0
280	1	0.201673	0.954985	0.264736	0.0737575	-0.293884	0.740282	-0.298071	0.53794	0.746751	0	0	0	0	0	0	0	0	0	0	0	0	0	0	0	0	0	0	0	0	0	0	0	0	0	0	0	0	0	0	0	0	0	0	0	0	0	0	0
281	1	0.205609	0.956301	0.263488	0.0736401	-0.299205	0.741365	-0.296407	0.538913	0.749515	0	0	0	0	0	0	0	0	0	0	0	0	0	0	0	0	0	0	0	0	0	0	0	0	0	0	0	0	0	0	0	0	0	0	0	0	0	0	0
282	1	0.209543	0.957603	0.26224	0.0735462	-0.304523	0.74241	-0.294748	0.53988	0.752273	0	0	0	0	0	0	0	0	0	0	0	0	0	0	0	0	0	0	0	0	0	0	0	0	0	0	0	0	0	0	0	0	0	0	0	0	0	0	0
283	1	0.213476	0.958891	0.260992	0.0734755	-0.309837	0.743417	-0.293096	0.540841	0.755025	0	0	0	0	0	0	0	0	0	0	0	0	0	0	0	0	0	0	0	0	0	0	0	0	0	0	0	0	0	0	0	0	0	0	0	0	0	0	0
284	1	0.217407	0.960165	0.259744	0.0734281	-0.315148	0.744386	-0.291451	0.541796	0.757771	0	0	0	0	0	0	0	0	0	0	0	0	0	0	0	0	0	0	0	0	0	0	0	0	0	0	0	0	0	0	0	0	0	0	0	0	0	0	0
285	1	0.221336	0.961425	0.258497	0.0734038	-0.320454	0.745318	-0.289814	0.542744	0.760511	0	0	0	0	0	0	0	0	0	0	0	0	0	0	0	0	0	0	0	0	0	0	0	0	0	0	0	0	0	0	0	0	0	0	0	0	0	0	0
286	1	0.225264	0.962671	0.25725	0.0734026	-0.325756	0.746213	-0.288185	0.543687	0.763245	0	0	0	0	0	0	0	0	0	0	0	0	0	0	0	0	0	0	0	0	0	0	0	0	0	0	0	0	0	0	0	0	0	0	0	0	0	0	0
287	1	0.229191	0.963904	0.256003	0.0734243	-0.331054	0.74707	-0.286564	0.544624	0.765974	0	0	0	0	0	0	0	0	0	0	0	0	0	0	0	0	0	0	0	0	0	0	0	0	0	0	0	0	0	0	0	0	0	0	0	0	0	0	0
288	1	0.233116	0.965123	0.254758	0.0734688	-0.336346	0.747892	-0.284953	0.545554	0.768696	0	0	0	0	0	0	0	0	0	0	0	0	0	0	0	0	0	0	0	0	0	0	0	0	0	0	0	0	0	0	0	0	0	0	0	0	0	0	0
289	1	0.237039	0.966328	0.253513	0.0735361	-0.341633	0.748676	-0.283351	0.546479	0.771414	0	0	0	0	0	0	0	0	0	0	0	0	0	0	0	0	0	0	0	0	0	0	0	0	0	0	0	0	0	0	0	0	0	0	0	0	0	0	0
290	1	0.240961	0.96752	0.252269	0.073626	-0.346915	0.749424	-0.28176	0.547399	0.774125	0	0	0	0	0	0	0	0	0	0	0	0	0	0	0	0	0	0	0	0	0	0	0	0	0	0	0	0	0	0	0	0	0	0	0	0	0	0	0
291	1	0.244881	0.968698	0.251026	0.0737386	-0.352191	0.750136	-0.280179	0.548312	0.776831	0	0	0	0	0	0	0	0	0	0	0	0	0	0	0	0	0	0	0	0	0	0	0	0	0	0	0	0	0	0	0	0	0	0	0	0	0	0	0
292	1	0.248799	0.969863	0.249784	0.0738736	-0.357461	0.750813	-0.278609	0.54922	0.779532	0	0	0	0	0	0	0	0	0	0	0	0	0	0	0	0	0	0	0	0	0	0	0	0	0	0	0	0	0	0	0	0	0	0	0	0	0	0	0
293	1	0.252716	0.971015	0.248544	0.074031	-0.362724	0.751454	-0.27705	0.550123	0.782227	0	0	0	0	0	0	0	0	0	0	0	0	0	0	0	0	0	0	0	0	0	0	0	0	0	0	0	0	0	0	0	0	0	0	0	0	0	0	0
294	1	0.256632	0.972153	0.247305	0.0742107	-0.367981	0.752059	-0.275504	0.55102	0.784917	0	0	0	0	0	0	0	0	0	0	0	0	0	0	0	0	0	0	0	0	0	0	0	0	0	0	0	0	0	0	0	0	0	0	0	0	0	0	0
295	1	0.260546	0.973279	0.246067	0.0744126	-0.373231	0.752629	-0.27397	0.551911	0.787601	0	0	0	0	0	0	0	0	0	0	0	0	0	0	0	0	0	0	0	0	0	0	0	0	0	0	0	0	0	0	0	0	0	0	0	0	0	0	0
296	1	0.264458	0.974391	0.244831	0.0746366	-0.378474	0.753165	-0.272449	0.552797	0.79028	0	0	0	0	0	0	0	0	0	0	0	0	0	0	0	0	0	0	0	0	0	0	0	0	0	0	0	0	0	0	0	0	0	0	0	0	0	0	0
297	1	0.268369	0.97549	0.243597	0.0748826	-0.38371	0.753665	-0.270941	0.553678	0.792953	0	0	0	0	0	0	0	0	0	0	0	0	0	0	0	0	0	0	0	0	0	0	0	0	0	0	0	0	0	0	0	0	0	0	0	0	0	0	0
298	1	0.272278	0.976576	0.242365	0.0751506	-0.388937	0.754131	-0.269446	0.554554	0.795622	0	0	0	0	0	0	0	0	0	0	0	0	0	0	0	0	0	0	0	0	0	0	0	0	0	0	0	0	0	0	0	0	0	0	0	0	0	0	0
299	1	0.276185	0.977649	0.241135	0.0754404	-0.394157	0.754563	-0.267966	0.555424	0.798285	0	0	0	0	0	0	0	0	0	0	0	0	0	0	0	0	0	0	0	0	0	0	0	0	0	0	0	0	0	0	0	0	0	0	0	0	0	0	0
300	1	0.280092	0.97871	0.239907	0.075752	-0.399369	0.754961	-0.266501	0.556289	0.800943	0	0	0	0	0	0	0	0	0	0	0	0	0	0	0	0	0	0	0	0	0	0	0	0	0	0	0	0	0	0	0	0	0	0	0	0	0	0	0
301	1	0.283996	0.979758	0.238681	0.0760852	-0.404572	0.755326	-0.26505	0.557149	0.803597	0	0	0	0	0	0	0	0	0	0	0	0	0	0	0	0	0	0	0	0	0	0	0	0	0	0	0	0	0	0	0	0	0	0	0	0	0	0	0
302	1	0.287899	0.980793	0.237457	0.07644	-0.409767	0.755656	-0.263614	0.558004	0.806245	0	0	0	0	0	0	0	0	0	0	0	0	0	0	0	0	0	0	0	0	0	0	0	0	0	0	0	0	0	0	0	0	0	0	0	0	0	0	0
303	1	0.2918	0.981815	0.236236	0.0768164	-0.414953	0.755953	-0.262195	0.558854	0.808888	0	0	0	0	0	0	0	0	0	0	0	0	0	0	0	0	0	0	0	0	0	0	0	0	0	0	0	0	0	0	0	0	0	0	0	0	0	0	0
304	1	0.2957	0.982825	0.235017	0.0772141	-0.42013	0.756217	-0.260791	0.559699	0.811526	0	0	0	0	0	0	0	0	0	0	0	0	0	0	0	0	0	0	0	0	0	0	0	0	0	0	0	0	0	0	0	0	0	0	0	0	0	0	0
305	1	0.299599	0.983822	0.233801	0.0776332	-0.425297	0.756449	-0.259404	0.56054	0.814159	0	0	0	0	0	0	0	0	0	0	0	0	0	0	0	0	0	0	0	0	0	0	0	0	0	0	0	0	0	0	0	0	0	0	0	0	0	0	0
306	1	0.303496	0.984807	0.232588	0.0780734	-0.430455	0.756647	-0.258034	0.561375	0.816787	0	0	0	0	0	0	0	0	0	0	0	0	0	0	0	0	0	0	0	0	0	0	0	0	0	0	0	0	0	0	0	0	0	0	0	0	0	0	0
307	1	0.307391	0.985779	0.231377	0.0785348	-0.435603	0.756813	-0.256681	0.562206	0.819411	0	0	0	0	0	0	0	0	0	0	0	0	0	0	0	0	0	0	0	0	0	0	0	0	0	0	0	0	0	0	0	0	0	0	0	0	0	0	0
308	1	0.311285	0.986739	0.230169	0.0790172	-0.440741	0.756947	-0.255345	0.563032	0.822029	0	0	0	0	0	0	0	0	0	0	0	0	0	0	0	0	0	0	0	0	0	0	0	0	0	0	0	0	0	0	0	0	0	0	0	0	0	0	0
309	1	0.315177	0.987687	0.228965	0.0795206	-0.445869	0.757049	-0.254028	0.563853	0.824643	0	0	0	0	0	0	0	0	0	0	0	0	0	0	0	0	0	0	0	0	0	0	0	0	0	0	0	0	0	0	0	0	0	0	0	0	0	0	0
310	1	0.319068	0.988623	0.227763	0.0800448	-0.450986	0.75712	-0.252729	0.56467	0.827252	0	0	0	0	0	0	0	0	0	0	0	0	0	0	0	0	0	0	0	0	0	0	0	0	0	0	0	0	0	0	0	0	0	0	0	0	0	0	0
311	1	0.322957	0.989546	0.226564	0.0805897	-0.456093	0.757159	-0.251448	0.565482	0.829857	0	0	0	0	0	0	0	0	0	0	0	0	0	0	0	0	0	0	0	0	0	0	0	0	0	0	0	0	0	0	0	0	0	0	0	0	0	0	0
312	1	0.326844	0.990457	0.225369	0.0811553	-0.461188	0.757167	-0.250186	0.56629	0.832457	0	0	0	0	0	0	0	0	0	0	0	0	0	0	0	0	0	0	0	0	0	0	0	0	0	0	0	0	0	0	0	0	0	0	0	0	0	0	0
313	1	0.330731	0.991357	0.224177	0.0817415	-0.466273	0.757144	-0.248944	0.567093	0.835052	0	0	0	0	0	0	0	0	0	0	0	0	0	0	0	0	0	0	0	0	0	0	0	0	0	0	0	0	0	0	0	0	0	0	0	0	0	0	0
314	1	0.334615	0.992244	0.222989	0.0823481	-0.471347	0.75709	-0.247721	0.567892	0.837643	0	0	0	0	0	0	0	0	0	0	0	0	0	0	0	0	0	0	0	0	0	0	0	0	0	0	0	0	0	0	0	0	0	0	0	0	0	0	0
315	1	0.338498	0.993119	0.221804	0.0829751	-0.476409	0.757006	-0.246518	0.568687	0.84023	0	0	0	0	0	0	0	0	0	0	0	0	0	0	0	0	0	0	0	0	0	0	0	0	0	0	0	0	0	0	0	0	0	0	0	0	0	0	0
316	1	0.34238	0.993982	0.220623	0.0836224	-0.481459	0.756891	-0.245335	0.569477	0.842812	0	0	0	0	0	0	0	0	0	0	0	0	0	0	0	0	0	0	0	0	0	0	0	0	0	0	0	0	0	0	0	0	0	0	0	0	0	0	0
317	1	0.34626	0.994834	0.219446	0.0842898	-0.486498	0.756747	-0.244173	0.570263	0.845389	0	0	0	0	0	0	0	0	0	0	0	0	0	0	0	0	0	0	0	0	0	0	0	0	0	0	0	0	0	0	0	0	0	0	0	0	0	0	0
318	1	0.350139	0.995674	0.218272	0.0849773	-0.491524	0.756573	-0.243031	0.571045	0.847962	0	0	0	0	0	0	0	0	0	0	0	0	0	0	0	0	0	0	0	0	0	0	0	0	0	0	0	0	0	0	0	0	0	0	0	0	0	0	0
319	1	0.354016	0.996502	0.217102	0.0856849	-0.496539	0.756369	-0.241911	0.571822	0.850531	0	0	0	0	0	0	0	0	0	0	0	0	0	0	0	0	0	0	0	0	0	0	0	0	0	0	0	0	0	0	0	0	0	0	0	0	0	0	0
320	1	0.357892	0.997318	0.215937	0.0864123	-0.50154	0.756136	-0.240811	0.572596	0.853095	0	0	0	0	0	0	0	0	0	0	0	0	0	0	0	0	0	0	0	0	0	0	0	0	0	0	0	0	0	0	0	0	0	0	0	0	0	0	0
321	1	0.361766	0.998123	0.214775	0.0871595	-0.50653	0.755875	-0.239734	0.573365	0.855656	0	0	0	0	0	0	0	0	0	0	0	0	0	0	0	0	0	0	0	0	0	0	0	0	0	0	0	0	0	0	0	0	0	0	0	0	0	0	0
322	1	0.365639	0.998916	0.213617	0.0879265	-0.511506	0.755584	-0.238679	0.574131	0.858212	0	0	0	0	0	0	0	0	0	0	0	0	0	0	0	0	0	0	0	0	0	0	0	0	0	0	0	0	0	0	0	0	0	0	0	0	0	0	0
323	1	0.36951	0.999697	0.212464	0.088713	-0.51647	0.755265	-0.237645	0.574892	0.860763	0	0	0	0	0	0	0	0	0	0	0	0	0	0	0	0	0	0	0	0	0	0	0	0	0	0	0	0	0	0	0	0	0	0	0	0	0	0	0
324	1	0.37338	1.00047	0.211315	0.0895191	-0.521421	0.754918	-0.236634	0.57565	0.863311	0	0	0	0	0	0	0	0	0	0	0	0	0	0	0	0	0	0	0	0	0	0	0	0	0	0	0	0	0	0	0	0	0	0	0	0	0	0	0
325	1	0.377248	1.00123	0.210171	0.0903447	-0.526358	0.754543	-0.235646	0.576404	0.865855	0	0	0	0	0	0	0	0	0	0	0	0	0	0	0	0	0	0	0	0	0	0	0	0	0	0	0	0	0	0	0	0	0	0	0	0	0	0	0
326	1	0.381115	1.00197	0.209031	0.0911896	-0.531282	0.75414	-0.234681	0.577154	0.868394	0	0	0	0	0	0	0	0	0	0	0	0	0	0	0	0	0	0	0	0	0	0	0	0	0	0	0	0	0	0	0	0	0	0	0	0	0	0	0
327	1	0.384981	1.00271	0.207895	0.0920538	-0.536192	0.75371	-0.23374	0.5779	0.870929	0	0	0	0	0	0	0	0	0	0	0	0	0	0	0	0	0	0	0	0	0	0	0	0	0	0	0	0	0	0	0	0	0	0	0	0	0	0	0
328	1	0.388845	1.00343	0.206764	0.0929372	-0.541088	0.753252	-0.232821	0.578643	0.873461	0	0	0	0	0	0	0	0	0	0	0	0	0	0	0	0	0	0	0	0	0	0	0	0	0	0	0	0	0	0	0	0	0	0	0	0	0	0	0
329	1	0.392707	1.00415	0.205638	0.0938396	-0.545971	0.752767	-0.231927	0.579382	0.875988	0	0	0	0	0	0	0	0	0	0	0	0	0	0	0	0	0	0	0	0	0	0	0	0	0	0	0	0	0	0	0	0	0	0	0	0	0	0	0
330	1	0.396569	1.00485	0.204516	0.094761	-0.550839	0.752255	-0.231056	0.580117	0.878512	0	0	0	0	0	0	0	0	0	0	0	0	0	0	0	0	0	0	0	0	0	0	0	0	0	0	0	0	0	0	0	0	0	0	0	0	0	0	0
331	1	0.400428	1.00554	0.2034	0.0957014	-0.555693	0.751717	-0.23021	0.580848	0.881031	0	0	0	0	0	0	0	0	0	0	0	0	0	0	0	0	0	0	0	0	0	0	0	0	0	0	0	0	0	0	0	0	0	0	0	0	0	0	0
332	1	0.404287	1.00622	0.202288	0.0966605	-0.560533	0.751153	-0.229388	0.581577	0.883547	0	0	0	0	0	0	0	0	0	0	0	0	0	0	0	0	0	0	0	0	0	0	0	0	0	0	0	0	0	0	0	0	0	0	0	0	0	0	0
333	1	0.408144	1.00689	0.201182	0.0976384	-0.565358	0.750562	-0.228591	0.582301	0.886059	0	0	0	0	0	0	0	0	0	0	0	0	0	0	0	0	0	0	0	0	0	0	0	0	0	0	0	0	0	0	0	0	0	0	0	0	0	0	0
334	1	0.411999	1.00755	0.20008	0.0986349	-0.570168	0.749946	-0.227819	0.583022	0.888567	0	0	0	0	0	0	0	0	0	0	0	0	0	0	0	0	0	0	0	0	0	0	0	0	0	0	0	0	0	0	0	0	0	0	0	0	0	0	0
335	1	0.415854	1.00819	0.198984	0.09965	-0.574963	0.749304	-0.227072	0.58374	0.891071	0	0	0	0	0	0	0	0	0	0	0	0	0	0	0	0	0	0	0	0	0	0	0	0	0	0	0	0	0	0	0	0	0	0	0	0	0	0	0
336	1	0.419707	1.00883	0.197893	0.100684	-0.579744	0.748636	-0.22635	0.584454	0.893572	0	0	0	0	0	0	0	0	0	0	0	0	0	0	0	0	0	0	0	0	0	0	0	0	0	0	0	0	0	0	0	0	0	0	0	0	0	0	0
337	1	0.423558	1.00945	0.196807	0.101735	-0.584509	0.747944	-0.225654	0.585166	0.896069	0	0	0	0	0	0	0	0	0	0	0	0	0	0	0	0	0	0	0	0	0	0	0	0	0	0	0	0	0	0	0	0	0	0	0	0	0	0	0
338	1	0.427408	1.01007	0.195726	0.102806	-0.589259	0.747226	-0.224984	0.585873	0.898562	0	0	0	0	0	0	0	0	0	0	0	0	0	0	0	0	0	0	0	0	0	0	0	0	0	0	0	0	0	0	0	0	0	0	0	0	0	0	0
339	1	0.431257	1.01067	0.194651	0.103894	-0.593994	0.746484	-0.22434	0.586578	0.901052	0	0	0	0	0	0	0	0	0	0	0	0	0	0	0	0	0	0	0	0	0	0	0	0	0	0	0	0	0	0	0	0	0	0	0	0	0	0	0
340	1	0.435104	1.01126	0.193582	0.105001	-0.598713	0.745718	-0.223722	0.587279	0.903538	0	0	0	0	0	0	0	0	0	0	0	0	0	0	0	0	0	0	0	0	0	0	0	0	0	0	0	0	0	0	0	0	0	0	0	0	0	0	0
341	1	0.43895	1.01184	0.192518	0.106125	-0.603416	0.744927	-0.22313	0.587977	0.90602	0	0	0	0	0	0	0	0	0	0	0	0	0	0	0	0	0	0	0	0	0	0	0	0	0	0	0	0	0	0	0	0	0	0	0	0	0	0	0
342	1	0.442795	1.01242	0.191459	0.107268	-0.608104	0.744112	-0.222565	0.588673	0.908499	0	0	0	0	0	0	0	0	0	0	0	0	0	0	0	0	0	0	0	0	0	0	0	0	0	0	0	0	0	0	0	0	0	0	0	0	0	0	0
343	1	0.446638	1.01298	0.190407	0.108428	-0.612775	0.743273	-0.222026	0.589365	0.910974	0	0	0	0	0	0	0	0	0	0	0	0	0	0	0	0	0	0	0	0	0	0	0	0	0	0	0	0	0	0	0	0	0	0	0	0	0	0	0
344	1	0.45048	1.01352	0.18936	0.109606	-0.61743	0.742411	-0.221515	0.590054	0.913446	0	0	0	0	0	0	0	0	0	0	0	0	0	0	0	0	0	0	0	0	0	0	0	0	0	0	0	0	0	0	0	0	0	0	0	0	0	0	0
345	1	0.454321	1.01406	0.188319	0.110802	-0.622069	0.741526	-0.221031	0.59074	0.915915	0	0	0	0	0	0	0	0	0	0	0	0	0	0	0	0	0	0	0	0	0	0	0	0	0	0	0	0	0	0	0	0	0	0	0	0	0	0	0
346	1	0.458161	1.01459	0.187284	0.112016	-0.626692	0.740618	-0.220574	0.591423	0.91838	0	0	0	0	0	0	0	0	0	0	0	0	0	0	0	0	0	0	0	0	0	0	0	0	0	0	0	0	0	0	0	0	0	0	0	0	0	0	0
347	1	0.461999	1.01511	0.186255	0.113247	-0.631298	0.739686	-0.220144	0.592103	0.920842	0	0	0	0	0	0	0	0	0	0	0	0	0	0	0	0	0	0	0	0	0	0	0	0	0	0	0	0	0	0	0	0	0	0	0	0	0	0	0
348	1	0.465836	1.01562	0.185231	0.114495	-0.635888	0.738733	-0.219742	0.59278	0.9233	0	0	0	0	0	0	0	0	0	0	0	0	0	0	0	0	0	0	0	0	0	0	0	0	0	0	0	0	0	0	0	0	0	0	0	0	0	0	0
349	1	0.469671	1.01612	0.184214	0.115761	-0.640461	0.737756	-0.219368	0.593454	0.925755	0	0	0	0	0	0	0	0	0	0	0	0	0	0	0	0	0	0	0	0	0	0	0	0	0	0	0	0	0	0	0	0	0	0	0	0	0	0	0
350	1	0.473505	1.0166	0.183204	0.117044	-0.645017	0.736758	-0.219022	0.594126	0.928207	0	0	0	0	0	0	0	0	0	0	0	0	0	0	0	0	0	0	0	0	0	0	0	0	0	0	0	0	0	0	0	0	0	0	0	0	0	0	0
351	1	0.477338	1.01708	0.182199	0.118344	-0.649557	0.735738	-0.218703	0.594795	0.930655	0	0	0	0	0	0	0	0	0	0	0	0	0	0	0	0	0	0	0	0	0	0	0	0	0	0	0	0	0	0	0	0	0	0	0	0	0	0	0
352	1	0.48117	1.01754	0.181201	0.119662	-0.654079	0.734697	-0.218413	0.595461	0.933101	0	0	0	0	0	0	0	0	0	0	0	0	0	0	0	0	0	0	0	0	0	0	0	0	0	0	0	0	0	0	0	0	0	0	0	0	0	0	0
353	1	0.485001	1.018	0.180209	0.120996	-0.658584	0.733633	-0.218152	0.596124	0.935543	0	0	0	0	0	0	0	0	0	0	0	0	0	0	0	0	0	0	0	0	0	0	0	0	0	0	0	0	0	0	0	0	0	0	0	0	0	0	0
354	1	0.48883	1.01845	0.179223	0.122347	-0.663071	0.732549	-0.217918	0.596785	0.937982	0	0	0	0	0	0	0	0	0	0	0	0	0	0	0	0	0	0	0	0	0	0	0	0	0	0	0	0	0	0	0	0	0	0	0	0	0	0	0
355	1	0.492658	1.01888	0.178244	0.123715	-0.667542	0.731444	-0.217714	0.597443	0.940418	0	0	0	0	0	0	0	0	0	0	0	0	0	0	0	0	0	0	0	0	0	0	0	0	0	0	0	0	0	0	0	0	0	0	0	0	0	0	0
356	1	0.496485	1.01931	0.177271	0.1251	-0.671995	0.730318	-0.217538	0.598099	0.94285	0	0	0	0	0	0	0	0	0	0	0	0	0	0	0	0	0	0	0	0	0	0	0	0	0	0	0	0	0	0	0	0	0	0	0	0	0	0	0
357	1	0.50031	1.01972	0.176305	0.126502	-0.67643	0.729172	-0.217391	0.598752	0.94528	0	0	0	0	0	0	0	0	0	0	0	0	0	0	0	0	0	0	0	0	0	0	0	0	0	0	0	0	0	0	0	0	0	0	0	0	0	0	0
358	1	0.504135	1.02013	0.175346	0.12792	-0.680848	0.728005	-0.217273	0.599403	0.947707	0	0	0	0	0	0	0	0	0	0	0	0	0	0	0	0	0	0	0	0	0	0	0	0	0	0	0	0	0	0	0	0	0	0	0	0	0	0	0
359	1	0.507958	1.02052	0.174393	0.129354	-0.685248	0.726819	-0.217184	0.600051	0.95013	0	0	0	0	0	0	0	0	0	0	0	0	0	0	0	0	0	0	0	0	0	0	0	0	0	0	0	0	0	0	0	0	0	0	0	0	0	0	0
360	1	0.51178	1.0209	0.173447	0.130805	-0.68963	0.725613	-0.217124	0.600696	0.952551	0	0	0	0	0	0	0	0	0	0	0	0	0	0	0	0	0	0	0	0	0	0	0	0	0	0	0	0	0	0	0	0	0	0	0	0	0	0	0
361	1	0.515601	1.02128	0.172508	0.132273	-0.693994	0.724387	-0.217093	0.601339	0.954969	0	0	0	0	0	0	0	0	0	0	0	0	0	0	0	0	0	0	0	0	0	0	0	0	0	0	0	0	0	0	0	0	0	0	0	0	0	0	0
362	1	0.519421	1.02164	0.171575	0.133756	-0.69834	0.723142	-0.217092	0.60198	0.957383	0	0	0	0	0	0	0	0	0	0	0	0	0	0	0	0	0	0	0	0	0	0	0	0	0	0	0	0	0	0	0	0	0	0	0	0	0	0	0
363	1	0.523239	1.022	0.17065	0.135256	-0.702668	0.721877	-0.21712	0.602619	0.959795	0	0	0	0	0	0	0	0	0	0	0	0	0	0	0	0	0	0	0	0	0	0	0	0	0	0	0	0	0	0	0	0	0	0	0	0	0	0	0
364	1	0.527056	1.02234	0.169731	0.136772	-0.706978	0.720595	-0.217178	0.603255	0.962204	0	0	0	0	0	0	0	0	0	0	0	0	0	0	0	0	0	0	0	0	0	0	0	0	0	0	0	0	0	0	0	0	0	0	0	0	0	0	0
365	1	0.530873	1.02268	0.16882	0.138304	-0.711269	0.719293	-0.217266	0.603889	0.96461	0	0	0	0	0	0	0	0	0	0	0	0	0	0	0	0	0	0	0	0	0	0	0	0	0	0	0	0	0	0	0	0	0	0	0	0	0	0	0
366	1	0.534688	1.023	0.167915	0.139852	-0.715542	0.717973	-0.217383	0.604521	0.967014	0	0	0	0	0	0	0	0	0	0	0	0	0	0	0	0	0	0	0	0	0	0	0	0	0	0	0	0	0	0	0	0	0	0	0	0	0	0	0
367	1	0.538502	1.02332	0.167018	0.141415	-0.719797	0.716635	-0.217531	0.60515	0.969414	0	0	0	0	0	0	0	0	0	0	0	0	0	0	0	0	0	0	0	0	0	0	0	0	0	0	0	0	0	0	0	0	0	0	0	0	0	0	0
368	1	0.542314	1.02362	0.166128	0.142995	-0.724033	0.715279	-0.217708	0.605778	0.971812	0	0	0	0	0	0	0	0	0	0	0	0	0	0	0	0	0	0	0	0	0	0	0	0	0	0	0	0	0	0	0	0	0	0	0	0	0	0	0
369	1	0.546126	1.02392	0.165245	0.14459	-0.72825	0.713905	-0.217915	0.606403	0.974207	0	0	0	0	0	0	0	0	0	0	0	0	0	0	0	0	0	0	0	0	0	0	0	0	0	0	0	0	0	0	0	0	0	0	0	0	0	0	0
370	1	0.549937	1.02421	0.16437	0.1462	-0.732449	0.712514	-0.218153	0.607026	0.976599	0	0	0	0	0	0	0	0	0	0	0	0	0	0	0	0	0	0	0	0	0	0	0	0	0	0	0	0	0	0	0	0	0	0	0	0	0	0	0
371	1	0.553746	1.02448	0.163502	0.147826	-0.736629	0.711105	-0.21842	0.607647	0.978989	0	0	0	0	0	0	0	0	0	0	0	0	0	0	0	0	0	0	0	0	0	0	0	0	0	0	0	0	0	0	0	0	0	0	0	0	0	0	0
372	1	0.557555	1.02475	0.162641	0.149468	-0.74079	0.70968	-0.218718	0.608266	0.981376	0	0	0	0	0	0	0	0	0	0	0	0	0	0	0	0	0	0	0	0	0	0	0	0	0	0	0	0	0	0	0	0	0	0	0	0	0	0	0
373	1	0.561362	1.02501	0.161787	0.151125	-0.744932	0.708238	-0.219046	0.608883	0.98376	0	0	0	0	0	0	0	0	0	0	0	0	0	0	0	0	0	0	0	0	0	0	0	0	0	0	0	0	0	0	0	0	0	0	0	0	0	0	0
374	1	0.565169	1.02525	0.160941	0.152797	-0.749055	0.706779	-0.219405	0.609498	0.986142	0	0	0	0	0	0	0	0	0	0	0	0	0	0	0	0	0	0	0	0	0	0	0	0	0	0	0	0	0	0	0	0	0	0	0	0	0	0	0
375	1	0.568974	1.02549	0.160103	0.154484	-0.753159	0.705304	-0.219794	0.610111	0.988521	0	0	0	0	0	0	0	0	0	0	0	0	0	0	0	0	0	0	0	0	0	0	0	0	0	0	0	0	0	0	0	0	0	0	0	0	0	0	0
376	1	0.572778	1.02572	0.159272	0.156187	-0.757243	0.703812	-0.220213	0.610722	0.990897	0	0	0	0	0	0	0	0	0	0	0	0	0	0	0	0	0	0	0	0	0	0	0	0	0	0	0	0	0	0	0	0	0	0	0	0	0	0	0
377	1	0.576582	1.02594	0.158449	0.157904	-0.761309	0.702305	-0.220663	0.611332	0.993271	0	0	0	0	0	0	0	0	0	0	0	0	0	0	0	0	0	0	0	0	0	0	0	0	0	0	0	0	0	0	0	0	0	0	0	0	0	0	0
378	1	0.580384	1.02615	0.157634	0.159637	-0.765355	0.700782	-0.221144	0.611939	0.995643	0	0	0	0	0	0	0	0	0	0	0	0	0	0	0	0	0	0	0	0	0	0	0	0	0	0	0	0	0	0	0	0	0	0	0	0	0	0	0
379	1	0.584185	1.02635	0.156826	0.161384	-0.769382	0.699244	-0.221655	0.612545	0.998012	0	0	0	0	0	0	0	0	0	0	0	0	0	0	0	0	0	0	0	0	0	0	0	0	0	0	0	0	0	0	0	0	0	0	0	0	0	0	0
380	1	0.587985	1.02654	0.156026	0.163146	-0.77339	0.69769	-0.222197	0.613149	1.00038	0	0	0	0	0	0	0	0	0	0	0	0	0	0	0	0	0	0	0	0	0	0	0	0	0	0	0	0	0	0	0	0	0	0	0	0	0	0	0
381	1	0.591785	1.02672	0.155234	0.164923	-0.777378	0.696122	-0.22277	0.613751	1.00274	0	0	0	0	0	0	0	0	0	0	0	0	0	0	0	0	0	0	0	0	0	0	0	0	0	0	0	0	0	0	0	0	0	0	0	0	0	0	0
382	1	0.595583	1.02689	0.15445	0.166715	-0.781346	0.694538	-0.223374	0.614351	1.0051	0	0	0	0	0	0	0	0	0	0	0	0	0	0	0	0	0	0	0	0	0	0	0	0	0	0	0	0	0	0	0	0	0	0	0	0	0	0	0
383	1	0.59938	1.02705	0.153674	0.168521	-0.785295	0.69294	-0.224008	0.61495	1.00746	0	0	0	0	0	0	0	0	0	0	0	0	0	0	0	0	0	0	0	0	0	0	0	0	0	0	0	0	0	0	0	0	0	0	0	0	0	0	0
384	1	0.603177	1.0272	0.152905	0.170341	-0.789224	0.691328	-0.224674	0.615546	1.00982	0	0	0	0	0	0	0	0	0	0	0	0	0	0	0	0	0	0	0	0	0	0	0	0	0	0	0	0	0	0	0	0	0	0	0	0	0	0	0
385	1	0.606972	1.02735	0.152145	0.172176	-0.793134	0.689702	-0.22537	0.616142	1.01218	0	0	0	0	0	0	0	0	0	0	0	0	0	0	0	0	0	0	0	0	0	0	0	0	0	0	0	0	0	0	0	0	0	0	0	0	0	0	0
386	1	0.610767	1.02748	0.151393	0.174025	-0.797023	0.688061	-0.226097	0.616735	1.01453	0	0	0	0	0	0	0	0	0	0	0	0	0	0	0	0	0	0	0	0	0	0	0	0	0	0	0	0	0	0	0	0	0	0	0	0	0	0	0
387	1	0.61456	1.0276	0.150649	0.175889	-0.800893	0.686407	-0.226855	0.617327	1.01688	0	0	0	0	0	0	0	0	0	0	0	0	0	0	0	0	0	0	0	0	0	0	0	0	0	0	0	0	0	0	0	0	0	0	0	0	0	0	0
388	1	0.618353	1.02772	0.149913	0.177767	-0.804743	0.68474	-0.227644	0.617918	1.01923	0	0	0	0	0	0	0	0	0	0	0	0	0	0	0	0	0	0	0	0	0	0	0	0	0	0	0	0	0	0	0	0	0	0	0	0	0	0	0
389	1	0.622145	1.02783	0.149185	0.179658	-0.808573	0.683059	-0.228464	0.618507	1.02157	0	0	0	0	0	0	0	0	0	0	0	0	0	0	0	0	0	0	0	0	0	0	0	0	0	0	0	0	0	0	0	0	0	0	0	0	0	0	0
390	1	0.625936	1.02792	0.148465	0.181564	-0.812384	0.681365	-0.229315	0.619094	1.02392	0	0	0	0	0	0	0	0	0	0	0	0	0	0	0	0	0	0	0	0	0	0	0	0	0	0	0	0	0	0	0	0	0	0	0	0	0	0	0
391	1	0.629726	1.02801	0.147754	0.183484	-0.816174	0.679658	-0.230197	0.61968	1.02626	0	0	0	0	0	0	0	0	0	0	0	0	0	0	0	0	0	0	0	0	0	0	0	0	0	0	0	0	0	0	0	0	0	0	0	0	0	0	0
392	1	0.633515	1.02809	0.147051	0.185417	-0.819944	0.677939	-0.23111	0.620265	1.0286	0	0	0	0	0	0	0	0	0	0	0	0	0	0	0	0	0	0	0	0	0	0	0	0	0	0	0	0	0	0	0	0	0	0	0	0	0	0	0
393	1	0.637304	1.02816	0.146357	0.187365	-0.823694	0.676207	-0.232054	0.620848	1.03093	0	0	0	0	0	0	0	0	0	0	0	0	0	0	0	0	0	0	0	0	0	0	0	0	0	0	0	0	0	0	0	0	0	0	0	0	0	0	0
394	1	0.641091	1.02822	0.145671	0.189326	-0.827424	0.674463	-0.233029	0.621429	1.03327	0	0	0	0	0	0	0	0	0	0	0	0	0	0	0	0	0	0	0	0	0	0	0	0	0	0	0	0	0	0	0	0	0	0	0	0	0	0	0
395	1	0.644878	1.02827	0.144993	0.191301	-0.831134	0.672708	-0.234035	0.622009	1.0356	0	0	0	0	0	0	0	0	0	0	0	0	0	0	0	0	0	0	0	0	0	0	0	0	0	0	0	0	0	0	0	0	0	0	0	0	0	0	0
396	1	0.648664	1.02831	0.144324	0.193289	-0.834823	0.67094	-0.235071	0.622588	1.03793	0	0	0	0	0	0	0	0	0	0	0	0	0	0	0	0	0	0	0	0	0	0	0	0	0	0	0	0	0	0	0	0	0	0	0	0	0	0	0
397	1	0.652449	1.02835	0.143663	0.195291	-0.838492	0.669161	-0.236139	0.623166	1.04026	0	0	0	0	0	0	0	0	0	0	0	0	0	0	0	0	0	0	0	0	0	0	0	0	0	0	0	0	0	0	0	0	0	0	0	0	0	0	0
398	1	0.656233	1.02837	0.143012	0.197306	-0.842142	0.66737	-0.237238	0.623742	1.04259	0	0	0	0	0	0	0	0	0	0	0	0	0	0	0	0	0	0	0	0	0	0	0	0	0	0	0	0	0	0	0	0	0	0	0	0	0	0	0
399	1	0.660017	1.02839	0.142368	0.199334	-0.84577	0.665569	-0.238367	0.624317	1.04491	0	0	0	0	0	0	0	0	0	0	0	0	0	0	0	0	0	0	0	0	0	0	0	0	0	0	0	0	0	0	0	0	0	0	0	0	0	0	0
400	1	0.663799	1.02839	0.141733	0.201376	-0.849379	0.663757	-0.239528	0.62489	1.04723	0	0	0	0	0	0	0	0	0	0	0	0	0	0	0	0	0	0	0	0	0	0	0	0	0	0	0	0	0	0	0	0	0	0	0	0	0	0	0
401	1	0.667581	1.02839	0.141108	0.203431	-0.852967	0.661933	-0.240719	0.625463	1.04955	0	0	0	0	0	0	0	0	0	0	0	0	0	0	0	0	0	0	0	0	0	0	0	0	0	0	0	0	0	0	0	0	0	0	0	0	0	0	0
402	1	0.671363	1.02838	0.14049	0.205499	-0.856534	0.6601	-0.241941	0.626034	1.05187	0	0	0	0	0	0	0	0	0	0	0	0	0	0	0	0	0	0	0	0	0	0	0	0	0	0	0	0	0	0	0	0	0	0	0	0	0	0	0
403	1	0.675143	1.02836	0.139882	0.20758	-0.860082	0.658256	-0.243194	0.626604	1.05419	0	0	0	0	0	0	0	0	0	0	0	0	0	0	0	0	0	0	0	0	0	0	0	0	0	0	0	0	0	0	0	0	0	0	0	0	0	0	0
404	1	0.678923	1.02833	0.139282	0.209674	-0.863609	0.656402	-0.244477	0.627173	1.05651	0	0	0	0	0	0	0	0	0	0	0	0	0	0	0	0	0	0	0	0	0	0	0	0	0	0	0	0	0	0	0	0	0	0	0	0	0	0	0
405	1	0.682702	1.02829	0.138692	0.21178	-0.867115	0.654538	-0.245792	0.62774	1.05882	0	0	0	0	0	0	0	0	0	0	0	0	0	0	0	0	0	0	0	0	0	0	0	0	0	0	0	0	0	0	0	0	0	0	0	0	0	0	0
406	1	0.68648	1.02824	0.13811	0.2139	-0.870601	0.652665	-0.247137	0.628307	1.06113	0	0	0	0	0	0	0	0	0	0	0	0	0	0	0	0	0	0	0	0	0	0	0	0	0	0	0	0	0	0	0	0	0	0	0	0	0	0	0
407	1	0.690258	1.02819	0.137537	0.216032	-0.874066	0.650782	-0.248512	0.628872	1.06344	0	0	0	0	0	0	0	0	0	0	0	0	0	0	0	0	0	0	0	0	0	0	0	0	0	0	0	0	0	0	0	0	0	0	0	0	0	0	0
408	1	0.694035	1.02812	0.136973	0.218177	-0.877511	0.64889	-0.249918	0.629436	1.06575	0	0	0	0	0	0	0	0	0	0	0	0	0	0	0	0	0	0	0	0	0	0	0	0	0	0	0	0	0	0	0	0	0	0	0	0	0	0	0
409	1	0.697811	1.02805	0.136418	0.220335	-0.880935	0.64699	-0.251355	0.63	1.06805	0	0	0	0	0	0	0	0	0	0	0	0	0	0	0	0	0	0	0	0	0	0	0	0	0	0	0	0	0	0	0	0	0	0	0	0	0	0	0
410	1	0.701587	1.02797	0.135873	0.222505	-0.884339	0.64508	-0.252822	0.630562	1.07036	0	0	0	0	0	0	0	0	0	0	0	0	0	0	0	0	0	0	0	0	0	0	0	0	0	0	0	0	0	0	0	0	0	0	0	0	0	0	0
411	1	0.705362	1.02788	0.135336	0.224687	-0.887722	0.643162	-0.254319	0.631123	1.07266	0	0	0	0	0	0	0	0	0	0	0	0	0	0	0	0	0	0	0	0	0	0	0	0	0	0	0	0	0	0	0	0	0	0	0	0	0	0	0
412	1	0.709137	1.02778	0.134809	0.226882	-0.891085	0.641235	-0.255847	0.631683	1.07496	0	0	0	0	0	0	0	0	0	0	0	0	0	0	0	0	0	0	0	0	0	0	0	0	0	0	0	0	0	0	0	0	0	0	0	0	0	0	0
413	1	0.712911	1.02767	0.13429	0.229089	-0.894427	0.6393	-0.257405	0.632242	1.07726	0	0	0	0	0	0	0	0	0	0	0	0	0	0	0	0	0	0	0	0	0	0	0	0	0	0	0	0	0	0	0	0	0	0	0	0	0	0	0
414	1	0.716684	1.02755	0.133781	0.231308	-0.897748	0.637357	-0.258994	0.632801	1.07956	0	0	0	0	0	0	0	0	0	0	0	0	0	0	0	0	0	0	0	0	0	0	0	0	0	0	0	0	0	0	0	0	0	0	0	0	0	0	0
415	1	0.720457	1.02742	0.133281	0.233539	-0.901049	0.635407	-0.260612	0.633358	1.08185	0	0	0	0	0	0	0	0	0	0	0	0	0	0	0	0	0	0	0	0	0	0	0	0	0	0	0	0	0	0	0	0	0	0	0	0	0	0	0
416	1	0.724229	1.02729	0.132791	0.235782	-0.904329	0.633449	-0.262261	0.633914	1.08415	0	0	0	0	0	0	0	0	0	0	0	0	0	0	0	0	0	0	0	0	0	0	0	0	0	0	0	0	0	0	0	0	0	0	0	0	0	0	0
417	1	0.728	1.02715	0.13231	0.238038	-0.907589	0.631483	-0.26394	0.63447	1.08644	0	0	0	0	0	0	0	0	0	0	0	0	0	0	0	0	0	0	0	0	0	0	0	0	0	0	0	0	0	0	0	0	0	0	0	0	0	0	0
418	1	0.731771	1.02699	0.131838	0.240305	-0.910828	0.62951	-0.265649	0.635025	1.08873	0	0	0	0	0	0	0	0	0	0	0	0	0	0	0	0	0	0	0	0	0	0	0	0	0	0	0	0	0	0	0	0	0	0	0	0	0	0	0
419	1	0.735542	1.02683	0.131375	0.242584	-0.914046	0.627531	-0.267387	0.635578	1.09102	0	0	0	0	0	0	0	0	0	0	0	0	0	0	0	0	0	0	0	0	0	0	0	0	0	0	0	0	0	0	0	0	0	0	0	0	0	0	0
420	1	0.739312	1.02667	0.130922	0.244874	-0.917243	0.625544	-0.269156	0.636131	1.09331	0	0	0	0	0	0	0	0	0	0	0	0	0	0	0	0	0	0	0	0	0	0	0	0	0	0	0	0	0	0	0	0	0	0	0	0	0	0	0
421	1	0.743081	1.02649	0.130479	0.247177	-0.92042	0.623551	-0.270955	0.636683	1.09559	0	0	0	0	0	0	0	0	0	0	0	0	0	0	0	0	0	0	0	0	0	0	0	0	0	0	0	0	0	0	0	0	0	0	0	0	0	0	0
422	1	0.74685	1.0263	0.130045	0.249491	-0.923576	0.621552	-0.272783	0.637235	1.09788	0	0	0	0	0	0	0	0	0	0	0	0	0	0	0	0	0	0	0	0	0	0	0	0	0	0	0	0	0	0	0	0	0	0	0	0	0	0	0
423	1	0.750619	1.02611	0.129621	0.251817	-0.926712	0.619547	-0.274641	0.637785	1.10016	0	0	0	0	0	0	0	0	0	0	0	0	0	0	0	0	0	0	0	0	0	0	0	0	0	0	0	0	0	0	0	0	0	0	0	0	0	0	0
424	1	0.754387	1.02591	0.129206	0.254154	-0.929826	0.617535	-0.276528	0.638335	1.10244	0	0	0	0	0	0	0	0	0	0	0	0	0	0	0	0	0	0	0	0	0	0	0	0	0	0	0	0	0	0	0	0	0	0	0	0	0	0	0
425	1	0.758155	1.02569	0.128801	0.256502	-0.93292	0.615518	-0.278445	0.638884	1.10472	0	0	0	0	0	0	0	0	0	0	0	0	0	0	0	0	0	0	0	0	0	0	0	0	0	0	0	0	0	0	0	0	0	0	0	0	0	0	0
426	1	0.761922	1.02547	0.128405	0.258862	-0.935993	0.613495	-0.280391	0.639433	1.107	0	0	0	0	0	0	0	0	0	0	0	0	0	0	0	0	0	0	0	0	0	0	0	0	0	0	0	0	0	0	0	0	0	0	0	0	0	0	0
427	1	0.765689	1.02525	0.12802	0.261233	-0.939046	0.611467	-0.282367	0.63998	1.10928	0	0	0	0	0	0	0	0	0	0	0	0	0	0	0	0	0	0	0	0	0	0	0	0	0	0	0	0	0	0	0	0	0	0	0	0	0	0	0
428	1	0.769455	1.02501	0.127644	0.263615	-0.942078	0.609434	-0.284372	0.640527	1.11156	0	0	0	0	0	0	0	0	0	0	0	0	0	0	0	0	0	0	0	0	0	0	0	0	0	0	0	0	0	0	0	0	0	0	0	0	0	0	0
429	1	0.773221	1.02476	0.127278	0.266009	-0.945089	0.607396	-0.286406	0.641073	1.11383	0	0	0	0	0	0	0	0	0	0	0	0	0	0	0	0	0	0	0	0	0	0	0	0	0	0	0	0	0	0	0	0	0	0	0	0	0	0	0
430	1	0.776986	1.02451	0.126921	0.268413	-0.948079	0.605352	-0.28847	0.641619	1.11611	0	0	0	0	0	0	0	0	0	0	0	0	0	0	0	0	0	0	0	0	0	0	0	0	0	0	0	0	0	0	0	0	0	0	0	0	0	0	0
431	1	0.780752	1.02425	0.126575	0.270828	-0.951049	0.603305	-0.290562	0.642164	1.11838	0	0	0	0	0	0	0	0	0	0	0	0	0	0	0	0	0	0	0	0	0	0	0	0	0	0	0	0	0	0	0	0	0	0	0	0	0	0	0
432	1	0.784516	1.02398	0.126238	0.273255	-0.953997	0.601253	-0.292683	0.642708	1.12065	0	0	0	0	0	0	0	0	0	0	0	0	0	0	0	0	0	0	0	0	0	0	0	0	0	0	0	0	0	0	0	0	0	0	0	0	0	0	0
433	1	0.788281	1.0237	0.125911	0.275692	-0.956926	0.599196	-0.294833	0.643252	1.12292	0	0	0	0	0	0	0	0	0	0	0	0	0	0	0	0	0	0	0	0	0	0	0	0	0	0	0	0	0	0	0	0	0	0	0	0	0	0	0
434	1	0.792045	1.02341	0.125595	0.27814	-0.959833	0.597136	-0.297012	0.643795	1.12519	0	0	0	0	0	0	0	0	0	0	0	0	0	0	0	0	0	0	0	0	0	0	0	0	0	0	0	0	0	0	0	0	0	0	0	0	0	0	0
435	1	0.795809	1.02312	0.125288	0.280598	-0.96272	0.595072	-0.29922	0.644338	1.12746	0	0	0	0	0	0	0	0	0	0	0	0	0	0	0	0	0	0	0	0	0	0	0	0	0	0	0	0	0	0	0	0	0	0	0	0	0	0	0
436	1	0.799572	1.02281	0.124991	0.283068	-0.965586	0.593004	-0.301456	0.64488	1.12972	0	0	0	0	0	0	0	0	0	0	0	0	0	0	0	0	0	0	0	0	0	0	0	0	0	0	0	0	0	0	0	0	0	0	0	0	0	0	0
437	1	0.803336	1.0225	0.124704	0.285548	-0.968431	0.590932	-0.303721	0.645422	1.13199	0	0	0	0	0	0	0	0	0	0	0	0	0	0	0	0	0	0	0	0	0	0	0	0	0	0	0	0	0	0	0	0	0	0	0	0	0	0	0
438	1	0.807099	1.02218	0.124428	0.288038	-0.971255	0.588858	-0.306014	0.645963	1.13425	0	0	0	0	0	0	0	0	0	0	0	0	0	0	0	0	0	0	0	0	0	0	0	0	0	0	0	0	0	0	0	0	0	0	0	0	0	0	0
439	1	0.810861	1.02185	0.124162	0.290539	-0.974059	0.58678	-0.308336	0.646503	1.13651	0	0	0	0	0	0	0	0	0	0	0	0	0	0	0	0	0	0	0	0	0	0	0	0	0	0	0	0	0	0	0	0	0	0	0	0	0	0	0
440	1	0.814624	1.02151	0.123905	0.29305	-0.976842	0.584699	-0.310685	0.647043	1.13877	0	0	0	0	0	0	0	0	0	0	0	0	0	0	0	0	0	0	0	0	0	0	0	0	0	0	0	0	0	0	0	0	0	0	0	0	0	0	0
441	1	0.818386	1.02117	0.123659	0.295572	-0.979605	0.582616	-0.313063	0.647583	1.14104	0	0	0	0	0	0	0	0	0	0	0	0	0	0	0	0	0	0	0	0	0	0	0	0	0	0	0	0	0	0	0	0	0	0	0	0	0	0	0
442	1	0.822148	1.02082	0.123424	0.298103	-0.982346	0.58053	-0.315469	0.648122	1.14329	0	0	0	0	0	0	0	0	0	0	0	0	0	0	0	0	0	0	0	0	0	0	0	0	0	0	0	0	0	0	0	0	0	0	0	0	0	0	0
443	1	0.82591	1.02046	0.123198	0.300645	-0.985067	0.578442	-0.317903	0.648661	1.14555	0	0	0	0	0	0	0	0	0	0	0	0	0	0	0	0	0	0	0	0	0	0	0	0	0	0	0	0	0	0	0	0	0	0	0	0	0	0	0
444	1	0.829672	1.02009	0.122983	0.303197	-0.987768	0.576351	-0.320365	0.649199	1.14781	0	0	0	0	0	0	0	0	0	0	0	0	0	0	0	0	0	0	0	0	0	0	0	0	0	0	0	0	0	0	0	0	0	0	0	0	0	0	0
445	1	0.833433	1.01971	0.122779	0.305759	-0.990447	0.574259	-0.322855	0.649737	1.15007	0	0	0	0	0	0	0	0	0	0	0	0	0	0	0	0	0	0	0	0	0	0	0	0	0	0	0	0	0	0	0	0	0	0	0	0	0	0	0
446	1	0.837194	1.01932	0.122584	0.308332	-0.993106	0.572164	-0.325372	0.650275	1.15232	0	0	0	0	0	0	0	0	0	0	0	0	0	0	0	0	0	0	0	0	0	0	0	0	0	0	0	0	0	0	0	0	0	0	0	0	0	0	0
447	1	0.840955	1.01893	0.1224	0.310914	-0.995744	0.570068	-0.327917	0.650812	1.15457	0	0	0	0	0	0	0	0	0	0	0	0	0	0	0	0	0	0	0	0	0	0	0	0	0	0	0	0	0	0	0	0	0	0	0	0	0	0	0
448	1	0.844716	1.01852	0.122227	0.313506	-0.998362	0.567971	-0.330489	0.651349	1.15683	0	0	0	0	0	0	0	0	0	0	0	0	0	0	0	0	0	0	0	0	0	0	0	0	0	0	0	0	0	0	0	0	0	0	0	0	0	0	0
449	1	0.848477	1.01811	0.122064	0.316107	-1.00096	0.565872	-0.333089	0.651885	1.15908	0	0	0	0	0	0	0	0	0	0	0	0	0	0	0	0	0	0	0	0	0	0	0	0	0	0	0	0	0	0	0	0	0	0	0	0	0	0	0
450	1	0.852238	1.0177	0.121912	0.318719	-1.00354	0.563773	-0.335716	0.652421	1.16133	0	0	0	0	0	0	0	0	0	0	0	0	0	0	0	0	0	0	0	0	0	0	0	0	0	0	0	0	0	0	0	0	0	0	0	0	0	0	0
451	1	0.855999	1.01727	0.12177	0.32134	-1.00609	0.561672	-0.33837	0.652957	1.16358	0	0	0	0	0	0	0	0	0	0	0	0	0	0	0	0	0	0	0	0	0	0	0	0	0	0	0	0	0	0	0	0	0	0	0	0	0	0	0
452	1	0.859759	1.01683	0.121639	0.32397	-1.00863	0.55957	-0.341051	0.653493	1.16583	0	0	0	0	0	0	0	0	0	0	0	0	0	0	0	0	0	0	0	0	0	0	0	0	0	0	0	0	0	0	0	0	0	0	0	0	0	0	0
453	1	0.86352	1.01639	0.121518	0.326611	-1.01114	0.557468	-0.343759	0.654028	1.16808	0	0	0	0	0	0	0	0	0	0	0	0	0	0	0	0	0	0	0	0	0	0	0	0	0	0	0	0	0	0	0	0	0	0	0	0	0	0	0
454	1	0.867281	1.01594	0.121409	0.32926	-1.01363	0.555366	-0.346494	0.654563	1.17033	0	0	0	0	0	0	0	0	0	0	0	0	0	0	0	0	0	0	0	0	0	0	0	0	0	0	0	0	0	0	0	0	0	0	0	0	0	0	0
455	1	0.871041	1.01548	0.12131	0.33192	-1.01611	0.553263	-0.349255	0.655098	1.17257	0	0	0	0	0	0	0	0	0	0	0	0	0	0	0	0	0	0	0	0	0	0	0	0	0	0	0	0	0	0	0	0	0	0	0	0	0	0	0
456	1	0.874802	1.01501	0.121221	0.334588	-1.01856	0.551161	-0.352044	0.655632	1.17482	0	0	0	0	0	0	0	0	0	0	0	0	0	0	0	0	0	0	0	0	0	0	0	0	0	0	0	0	0	0	0	0	0	0	0	0	0	0	0
457	1	0.878562	1.01454	0.121144	0.337266	-1.02099	0.549058	-0.354858	0.656166	1.17707	0	0	0	0	0	0	0	0	0	0	0	0	0	0	0	0	0	0	0	0	0	0	0	0	0	0	0	0	0	0	0	0	0	0	0	0	0	0	0
458	1	0.882323	1.01405	0.121077	0.339953	-1.0234	0.546956	-0.357699	0.6567	1.17931	0	0	0	0	0	0	0	0	0	0	0	0	0	0	0	0	0	0	0	0	0	0	0	0	0	0	0	0	0	0	0	0	0	0	0	0	0	0	0
459	1	0.886083	1.01356	0.121021	0.342649	-1.0258	0.544854	-0.360566	0.657234	1.18155	0	0	0	0	0	0	0	0	0	0	0	0	0	0	0	0	0	0	0	0	0	0	0	0	0	0	0	0	0	0	0	0	0	0	0	0	0	0	0
460	1	0.889844	1.01306	0.120976	0.345354	-1.02817	0.542753	-0.36346	0.657768	1.1838	0	0	0	0	0	0	0	0	0	0	0	0	0	0	0	0	0	0	0	0	0	0	0	0	0	0	0	0	0	0	0	0	0	0	0	0	0	0	0
461	1	0.893604	1.01256	0.120942	0.348069	-1.03052	0.540653	-0.366379	0.658301	1.18604	0	0	0	0	0	0	0	0	0	0	0	0	0	0	0	0	0	0	0	0	0	0	0	0	0	0	0	0	0	0	0	0	0	0	0	0	0	0	0
462	1	0.897365	1.01204	0.120919	0.350792	-1.03285	0.538554	-0.369324	0.658834	1.18828	0	0	0	0	0	0	0	0	0	0	0	0	0	0	0	0	0	0	0	0	0	0	0	0	0	0	0	0	0	0	0	0	0	0	0	0	0	0	0
463	1	0.901126	1.01152	0.120907	0.353524	-1.03516	0.536456	-0.372295	0.659368	1.19052	0	0	0	0	0	0	0	0	0	0	0	0	0	0	0	0	0	0	0	0	0	0	0	0	0	0	0	0	0	0	0	0	0	0	0	0	0	0	0
464	1	0.904887	1.01099	0.120906	0.356265	-1.03745	0.534359	-0.375291	0.659901	1.19276	0	0	0	0	0	0	0	0	0	0	0	0	0	0	0	0	0	0	0	0	0	0	0	0	0	0	0	0	0	0	0	0	0	0	0	0	0	0	0
465	1	0.908648	1.01045	0.120916	0.359015	-1.03972	0.532263	-0.378313	0.660433	1.195	0	0	0	0	0	0	0	0	0	0	0	0	0	0	0	0	0	0	0	0	0	0	0	0	0	0	0	0	0	0	0	0	0	0	0	0	0	0	0
466	1	0.912409	1.0099	0.120938	0.361773	-1.04196	0.53017	-0.381359	0.660966	1.19724	0	0	0	0	0	0	0	0	0	0	0	0	0	0	0	0	0	0	0	0	0	0	0	0	0	0	0	0	0	0	0	0	0	0	0	0	0	0	0
467	1	0.916171	1.00934	0.12097	0.364541	-1.04419	0.528078	-0.384432	0.661499	1.19948	0	0	0	0	0	0	0	0	0	0	0	0	0	0	0	0	0	0	0	0	0	0	0	0	0	0	0	0	0	0	0	0	0	0	0	0	0	0	0
468	1	0.919932	1.00878	0.121013	0.367316	-1.0464	0.525988	-0.387529	0.662031	1.20171	0	0	0	0	0	0	0	0	0	0	0	0	0	0	0	0	0	0	0	0	0	0	0	0	0	0	0	0	0	0	0	0	0	0	0	0	0	0	0
469	1	0.923694	1.00821	0.121068	0.370101	-1.04859	0.5239	-0.390651	0.662564	1.20395	0	0	0	0	0	0	0	0	0	0	0	0	0	0	0	0	0	0	0	0	0	0	0	0	0	0	0	0	0	0	0	0	0	0	0	0	0	0	0
470	1	0.927456	1.00763	0.121134	0.372893	-1.05076	0.521815	-0.393797	0.663096	1.20619	0	0	0	0	0	0	0	0	0	0	0	0	0	0	0	0	0	0	0	0	0	0	0	0	0	0	0	0	0	0	0	0	0	0	0	0	0	0	0
471	1	0.931218	1.00704	0.121211	0.375695	-1.0529	0.519732	-0.396969	0.663628	1.20842	0	0	0	0	0	0	0	0	0	0	0	0	0	0	0	0	0	0	0	0	0	0	0	0	0	0	0	0	0	0	0	0	0	0	0	0	0	0	0
472	1	0.93498	1.00645	0.1213	0.378504	-1.05503	0.517652	-0.400164	0.66416	1.21066	0	0	0	0	0	0	0	0	0	0	0	0	0	0	0	0	0	0	0	0	0	0	0	0	0	0	0	0	0	0	0	0	0	0	0	0	0	0	0
473	1	0.938743	1.00585	0.1214	0.381322	-1.05714	0.515574	-0.403384	0.664692	1.21289	0	0	0	0	0	0	0	0	0	0	0	0	0	0	0	0	0	0	0	0	0	0	0	0	0	0	0	0	0	0	0	0	0	0	0	0	0	0	0
474	1	0.942506	1.00524	0.121511	0.384148	-1.05923	0.5135	-0.406628	0.665224	1.21513	0	0	0	0	0	0	0	0	0	0	0	0	0	0	0	0	0	0	0	0	0	0	0	0	0	0	0	0	0	0	0	0	0	0	0	0	0	0	0
475	1	0.946269	1.00462	0.121634	0.386982	-1.06129	0.511428	-0.409897	0.665757	1.21736	0	0	0	0	0	0	0	0	0	0	0	0	0	0	0	0	0	0	0	0	0	0	0	0	0	0	0	0	0	0	0	0	0	0	0	0	0	0	0
476	1	0.950033	1.00399	0.121768	0.389825	-1.06334	0.50936	-0.413189	0.666289	1.21959	0	0	0	0	0	0	0	0	0	0	0	0	0	0	0	0	0	0	0	0	0	0	0	0	0	0	0	0	0	0	0	0	0	0	0	0	0	0	0
477	1	0.953797	1.00336	0.121914	0.392675	-1.06537	0.507296	-0.416504	0.666821	1.22183	0	0	0	0	0	0	0	0	0	0	0	0	0	0	0	0	0	0	0	0	0	0	0	0	0	0	0	0	0	0	0	0	0	0	0	0	0	0	0
478	1	0.957561	1.00271	0.122071	0.395533	-1.06738	0.505234	-0.419843	0.667353	1.22406	0	0	0	0	0	0	0	0	0	0	0	0	0	0	0	0	0	0	0	0	0	0	0	0	0	0	0	0	0	0	0	0	0	0	0	0	0	0	0
479	1	0.961325	1.00206	0.122239	0.3984	-1.06937	0.503177	-0.423206	0.667885	1.22629	0	0	0	0	0	0	0	0	0	0	0	0	0	0	0	0	0	0	0	0	0	0	0	0	0	0	0	0	0	0	0	0	0	0	0	0	0	0	0
480	1	0.96509	1.00141	0.12242	0.401274	-1.07133	0.501124	-0.426592	0.668417	1.22852	0	0	0	0	0	0	0	0	0	0	0	0	0	0	0	0	0	0	0	0	0	0	0	0	0	0	0	0	0	0	0	0	0	0	0	0	0	0	0
481	1	0.968855	1.00074	0.122612	0.404156	-1.07328	0.499075	-0.430001	0.668949	1.23075	0	0	0	0	0	0	0	0	0	0	0	0	0	0	0	0	0	0	0	0	0	0	0	0	0	0	0	0	0	0	0	0	0	0	0	0	0	0	0
482	1	0.972621	1.00007	0.122815	0.407046	-1.07521	0.49703	-0.433433	0.669481	1.23299	0	0	0	0	0	0	0	0	0	0	0	0	0	0	0	0	0	0	0	0	0	0	0	0	0	0	0	0	0	0	0	0	0	0	0	0	0	0	0
483	1	0.976387	0.999386	0.123031	0.409943	-1.07712	0.494989	-0.436888	0.670013	1.23522	0	0	0	0	0	0	0	0	0	0	0	0	0	0	0	0	0	0	0	0	0	0	0	0	0	0	0	0	0	0	0	0	0	0	0	0	0	0	0
484	1	0.980154	0.998697	0.123258	0.412848	-1.07901	0.492953	-0.440365	0.670545	1.23745	0	0	0	0	0	0	0	0	0	0	0	0	0	0	0	0	0	0	0	0	0	0	0	0	0	0	0	0	0	0	0	0	0	0	0	0	0	0	0
485	1	0.983921	0.998001	0.123496	0.415761	-1.08088	0.490921	-0.443865	0.671078	1.23968	0	0	0	0	0	0	0	0	0	0	0	0	0	0	0	0	0	0	0	0	0	0	0	0	0	0	0	0	0	0	0	0	0	0	0	0	0	0	0
486	1	0.987688	0.997296	0.123747	0.418681	-1.08273	0.488895	-0.447387	0.67161	1.24191	0	0	0	0	0	0	0	0	0	0	0	0	0	0	0	0	0	0	0	0	0	0	0	0	0	0	0	0	0	0	0	0	0	0	0	0	0	0	0
487	1	0.991456	0.996584	0.124009	0.421608	-1.08456	0.486873	-0.450932	0.672142	1.24414	0	0	0	0	0	0	0	0	0	0	0	0	0	0	0	0	0	0	0	0	0	0	0	0	0	0	0	0	0	0	0	0	0	0	0	0	0	0	0
488	1	0.995225	0.995863	0.124284	0.424543	-1.08637	0.484857	-0.454498	0.672675	1.24637	0	0	0	0	0	0	0	0	0	0	0	0	0	0	0	0	0	0	0	0	0	0	0	0	0	0	0	0	0	0	0	0	0	0	0	0	0	0	0
489	1	0.998994	0.995136	0.12457	0.427486	-1.08816	0.482846	-0.458086	0.673208	1.24859	0	0	0	0	0	0	0	0	0	0	0	0	0	0	0	0	0	0	0	0	0	0	0	0	0	0	0	0	0	0	0	0	0	0	0	0	0	0	0
490	1	1.00276	0.9944	0.124868	0.430435	-1.08994	0.480841	-0.461697	0.67374	1.25082	0	0	0	0	0	0	0	0	0	0	0	0	0	0	0	0	0	0	0	0	0	0	0	0	0	0	0	0	0	0	0	0	0	0	0	0	0	0	0
491	1	1.00653	0.993656	0.125179	0.433392	-1.09169	0.478841	-0.465328	0.674273	1.25305	0	0	0	0	0	0	0	0	0	0	0	0	0	0	0	0	0	0	0	0	0	0	0	0	0	0	0	0	0	0	0	0	0	0	0	0	0	0	0
492	1	1.0103	0.992905	0.125501	0.436356	-1.09342	0.476847	-0.468982	0.674806	1.25528	0	0	0	0	0	0	0	0	0	0	0	0	0	0	0	0	0	0	0	0	0	0	0	0	0	0	0	0	0	0	0	0	0	0	0	0	0	0	0
493	1	1.01407	0.992146	0.125835	0.439327	-1.09514	0.474859	-0.472656	0.675339	1.25751	0	0	0	0	0	0	0	0	0	0	0	0	0	0	0	0	0	0	0	0	0	0	0	0	0	0	0	0	0	0	0	0	0	0	0	0	0	0	0
494	1	1.01785	0.991379	0.126182	0.442305	-1.09683	0.472877	-0.476352	0.675873	1.25974	0	0	0	0	0	0	0	0	0	0	0	0	0	0	0	0	0	0	0	0	0	0	0	0	0	0	0	0	0	0	0	0	0	0	0	0	0	0	0
495	1	1.02162	0.990605	0.12654	0.44529	-1.09851	0.470901	-0.480069	0.676406	1.26196	0	0	0	0	0	0	0	0	0	0	0	0	0	0	0	0	0	0	0	0	0	0	0	0	0	0	0	0	0	0	0	0	0	0	0	0	0	0	0
496	1	1.02539	0.989823	0.126911	0.448282	-1.10016	0.468932	-0.483806	0.67694	1.26419	0	0	0	0	0	0	0	0	0	0	0	0	0	0	0	0	0	0	0	0	0	0	0	0	0	0	0	0	0	0	0	0	0	0	0	0	0	0	0
497	1	1.02917	0.989033	0.127294	0.451281	-1.1018	0.466969	-0.487565	0.677473	1.26642	0	0	0	0	0	0	0	0	0	0	0	0	0	0	0	0	0	0	0	0	0	0	0	0	0	0	0	0	0	0	0	0	0	0	0	0	0	0	0
498	1	1.03294	0.988235	0.127689	0.454287	-1.10342	0.465013	-0.491344	0.678007	1.26865	0	0	0	0	0	0	0	0	0	0	0	0	0	0	0	0	0	0	0	0	0	0	0	0	0	0	0	0	0	0	0	0	0	0	0	0	0	0	0
499	1	1.03672	0.987429	0.128097	0.457299	-1.10502	0.463064	-0.495143	0.678541	1.27088	0	0	0	0	0	0	0	0	0	0	0	0	0	0	0	0	0	0	0	0	0	0	0	0	0	0	0	0	0	0	0	0	0	0	0	0	0	0	0
500	1	1.04049	0.986616	0.128517	0.460319	-1.1066	0.461122	-0.498963	0.679076	1.2731	0	0	0	0	0	0	0	0	0	0	0	0	0	0	0	0	0	0	0	0	0	0	0	0	0	0	0	0	0	0	0	0	0	0	0	0	0	0	0
501	1	1.04427	0.985795	0.128949	0.463345	-1.10816	0.459188	-0.502803	0.67961	1.27533	0	0	0	0	0	0	0	0	0	0	0	0	0	0	0	0	0	0	0	0	0	0	0	0	0	0	0	0	0	0	0	0	0	0	0	0	0	0	0
502	1	1.04805	0.984967	0.129394	0.466377	-1.1097	0.45726	-0.506663	0.680145	1.27756	0	0	0	0	0	0	0	0	0	0	0	0	0	0	0	0	0	0	0	0	0	0	0	0	0	0	0	0	0	0	0	0	0	0	0	0	0	0	0
503	1	1.05182	0.98413	0.129851	0.469416	-1.11122	0.45534	-0.510543	0.68068	1.27979	0	0	0	0	0	0	0	0	0	0	0	0	0	0	0	0	0	0	0	0	0	0	0	0	0	0	0	0	0	0	0	0	0	0	0	0	0	0	0
504	1	1.0556	0.983286	0.130321	0.472462	-1.11272	0.453428	-0.514442	0.681215	1.28201	0	0	0	0	0	0	0	0	0	0	0	0	0	0	0	0	0	0	0	0	0	0	0	0	0	0	0	0	0	0	0	0	0	0	0	0	0	0	0
505	1	1.05938	0.982435	0.130804	0.475514	-1.11421	0.451524	-0.518361	0.681751	1.28424	0	0	0	0	0	0	0	0	0	0	0	0	0	0	0	0	0	0	0	0	0	0	0	0	0	0	0	0	0	0	0	0	0	0	0	0	0	0	0
506	1	1.06316	0.981575	0.131299	0.478572	-1.11568	0.449627	-0.5223	0.682286	1.28647	0	0	0	0	0	0	0	0	0	0	0	0	0	0	0	0	0	0	0	0	0	0	0	0	0	0	0	0	0	0	0	0	0	0	0	0	0	0	0
507	1	1.06694	0.980708	0.131806	0.481637	-1.11712	0.447739	-0.526257	0.682822	1.2887	0	0	0	0	0	0	0	0	0	0	0	0	0	0	0	0	0	0	0	0	0	0	0	0	0	0	0	0	0	0	0	0	0	0	0	0	0	0	0
508	1	1.07073	0.979833	0.132326	0.484708	-1.11855	0.445859	-0.530234	0.683358	1.29093	0	0	0	0	0	0	0	0	0	0	0	0	0	0	0	0	0	0	0	0	0	0	0	0	0	0	0	0	0	0	0	0	0	0	0	0	0	0	0
509	1	1.07451	0.97895	0.13286	0.487785	-1.11996	0.443987	-0.53423	0.683895	1.29316	0	0	0	0	0	0	0	0	0	0	0	0	0	0	0	0	0	0	0	0	0	0	0	0	0	0	0	0	0	0	0	0	0	0	0	0	0	0	0
510	1	1.07829	0.97806	0.133405	0.490868	-1.12135	0.442124	-0.538244	0.684432	1.29538	0	0	0	0	0	0	0	0	0	0	0	0	0	0	0	0	0	0	0	0	0	0	0	0	0	0	0	0	0	0	0	0	0	0	0	0	0	0	0
511	1	1.08208	0.977162	0.133964	0.493958	-1.12272	0.44027	-0.542277	0.684968	1.29761	0	0	0	0	0	0	0	0	0	0	0	0	0	0	0	0	0	0	0	0	0	0	0	0	0	0	0	0	0	0	0	0	0	0	0	0	0	0	0
512	1	1.08586	0.976256	0.134535	0.497053	-1.12408	0.438425	-0.546329	0.685506	1.29984	0	0	0	0	0	0	0	0	0	0	0	0	0	0	0	0	0	0	0	0	0	0	0	0	0	0	0	0	0	0	0	0	0	0	0	0	0	0	0
513	1	1.08965	0.975343	0.13512	0.500155	-1.12541	0.436588	-0.550399	0.686043	1.30207	0	0	0	0	0	0	0	0	0	0	0	0	0	0	0	0	0	0	0	0	0	0	0	0	0	0	0	0	0	0	0	0	0	0	0	0	0	0	0
514	1	1.09344	0.974422	0.135717	0.503262	-1.12673	0.434761	-0.554487	0.686581	1.3043	0	0	0	0	0	0	0	0	0	0	0	0	0	0	0	0	0	0	0	0	0	0	0	0	0	0	0	0	0	0	0	0	0	0	0	0	0	0	0
515	1	1.09723	0.973493	0.136327	0.506376	-1.12802	0.432943	-0.558593	0.687119	1.30653	0	0	0	0	0	0	0	0	0	0	0	0	0	0	0	0	0	0	0	0	0	0	0	0	0	0	0	0	0	0	0	0	0	0	0	0	0	0	0
516	1	1.10102	0.972557	0.13695	0.509495	-1.1293	0.431134	-0.562717	0.687658	1.30876	0	0	0	0	0	0	0	0	0	0	0	0	0	0	0	0	0	0	0	0	0	0	0	0	0	0	0	0	0	0	0	0	0	0	0	0	0	0	0
517	1	1.10481	0.971613	0.137587	0.51262	-1.13056	0.429335	-0.566859	0.688197	1.31099	0	0	0	0	0	0	0	0	0	0	0	0	0	0	0	0	0	0	0	0	0	0	0	0	0	0	0	0	0	0	0	0	0	0	0	0	0	0	0
518	1	1.1086	0.970661	0.138236	0.515751	-1.13181	0.427546	-0.571018	0.688736	1.31322	0	0	0	0	0	0	0	0	0	0	0	0	0	0	0	0	0	0	0	0	0	0	0	0	0	0	0	0	0	0	0	0	0	0	0	0	0	0	0
519	1	1.11239	0.969701	0.138899	0.518887	-1.13303	0.425767	-0.575194	0.689275	1.31545	0	0	0	0	0	0	0	0	0	0	0	0	0	0	0	0	0	0	0	0	0	0	0	0	0	0	0	0	0	0	0	0	0	0	0	0	0	0	0
520	1	1.11618	0.968734	0.139575	0.522029	-1.13424	0.423998	-0.579388	0.689815	1.31768	0	0	0	0	0	0	0	0	0	0	0	0	0	0	0	0	0	0	0	0	0	0	0	0	0	0	0	0	0	0	0	0	0	0	0	0	0	0	0
521	1	1.11998	0.967759	0.140264	0.525177	-1.13542	0.422239	-0.583599	0.690355	1.31991	0	0	0	0	0	0	0	0	0	0	0	0	0	0	0	0	0	0	0	0	0	0	0	0	0	0	0	0	0	0	0	0	0	0	0	0	0	0	0
522	1	1.12377	0.966776	0.140966	0.52833	-1.13659	0.420491	-0.587827	0.690896	1.32214	0	0	0	0	0	0	0	0	0	0	0	0	0	0	0	0	0	0	0	0	0	0	0	0	0	0	0	0	0	0	0	0	0	0	0	0	0	0	0
523	1	1.12757	0.965786	0.141682	0.531488	-1.13774	0.418753	-0.592072	0.691437	1.32438	0	0	0	0	0	0	0	0	0	0	0	0	0	0	0	0	0	0	0	0	0	0	0	0	0	0	0	0	0	0	0	0	0	0	0	0	0	0	0
524	1	1.13137	0.964788	0.142411	0.534652	-1.13888	0.417025	-0.596333	0.691978	1.32661	0	0	0	0	0	0	0	0	0	0	0	0	0	0	0	0	0	0	0	0	0	0	0	0	0	0	0	0	0	0	0	0	0	0	0	0	0	0	0
525	1	1.13517	0.963782	0.143154	0.537822	-1.13999	0.415309	-0.600611	0.69252	1.32884	0	0	0	0	0	0	0	0	0	0	0	0	0	0	0	0	0	0	0	0	0	0	0	0	0	0	0	0	0	0	0	0	0	0	0	0	0	0	0
526	1	1.13897	0.962769	0.14391	0.540996	-1.14109	0.413603	-0.604905	0.693062	1.33107	0	0	0	0	0	0	0	0	0	0	0	0	0	0	0	0	0	0	0	0	0	0	0	0	0	0	0	0	0	0	0	0	0	0	0	0	0	0	0
527	1	1.14277	0.961748	0.144679	0.544176	-1.14216	0.411909	-0.609216	0.693604	1.33331	0	0	0	0	0	0	0	0	0	0	0	0	0	0	0	0	0	0	0	0	0	0	0	0	0	0	0	0	0	0	0	0	0	0	0	0	0	0	0
528	1	1.14657	0.960719	0.145463	0.547361	-1.14322	0.410225	-0.613542	0.694147	1.33554	0	0	0	0	0	0	0	0	0	0	0	0	0	0	0	0	0	0	0	0	0	0	0	0	0	0	0	0	0	0	0	0	0	0	0	0	0	0	0
529	1	1.15038	0.959683	0.146259	0.550552	-1.14427	0.408554	-0.617884	0.69469	1.33778	0	0	0	0	0	0	0	0	0	0	0	0	0	0	0	0	0	0	0	0	0	0	0	0	0	0	0	0	0	0	0	0	0	0	0	0	0	0	0
530	1	1.15418	0.958638	0.14707	0.553747	-1.14529	0.406894	-0.622242	0.695234	1.34001	0	0	0	0	0	0	0	0	0	0	0	0	0	0	0	0	0	0	0	0	0	0	0	0	0	0	0	0	0	0	0	0	0	0	0	0	0	0	0
531	1	1.15799	0.957586	0.147894	0.556947	-1.1463	0.405245	-0.626616	0.695778	1.34225	0	0	0	0	0	0	0	0	0	0	0	0	0	0	0	0	0	0	0	0	0	0	0	0	0	0	0	0	0	0	0	0	0	0	0	0	0	0	0
532	1	1.1618	0.956527	0.148732	0.560153	-1.14729	0.403608	-0.631004	0.696322	1.34448	0	0	0	0	0	0	0	0	0	0	0	0	0	0	0	0	0	0	0	0	0	0	0	0	0	0	0	0	0	0	0	0	0	0	0	0	0	0	0
533	1	1.16561	0.955459	0.149584	0.563363	-1.14826	0.401984	-0.635408	0.696867	1.34672	0	0	0	0	0	0	0	0	0	0	0	0	0	0	0	0	0	0	0	0	0	0	0	0	0	0	0	0	0	0	0	0	0	0	0	0	0	0	0
534	1	1.16942	0.954384	0.150449	0.566578	-1.14921	0.400371	-0.639827	0.697412	1.34896	0	0	0	0	0	0	0	0	0	0	0	0	0	0	0	0	0	0	0	0	0	0	0	0	0	0	0	0	0	0	0	0	0	0	0	0	0	0	0
535	1	1.17323	0.953302	0.151329	0.569798	-1.15014	0.398771	-0.644261	0.697958	1.3512	0	0	0	0	0	0	0	0	0	0	0	0	0	0	0	0	0	0	0	0	0	0	0	0	0	0	0	0	0	0	0	0	0	0	0	0	0	0	0
536	1	1.17704	0.952211	0.152222	0.573023	-1.15106	0.397183	-0.64871	0.698504	1.35344	0	0	0	0	0	0	0	0	0	0	0	0	0	0	0	0	0	0	0	0	0	0	0	0	0	0	0	0	0	0	0	0	0	0	0	0	0	0	0
537	1	1.18086	0.951113	0.15313	0.576252	-1.15196	0.395607	-0.653173	0.69905	1.35568	0	0	0	0	0	0	0	0	0	0	0	0	0	0	0	0	0	0	0	0	0	0	0	0	0	0	0	0	0	0	0	0	0	0	0	0	0	0	0
538	1	1.18468	0.950007	0.154052	0.579486	-1.15284	0.394044	-0.65765	0.699597	1.35792	0	0	0	0	0	0	0	0	0	0	0	0	0	0	0	0	0	0	0	0	0	0	0	0	0	0	0	0	0	0	0	0	0	0	0	0	0	0	0
539	1	1.18849	0.948893	0.154987	0.582725	-1.15371	0.392495	-0.662142	0.700145	1.36016	0	0	0	0	0	0	0	0	0	0	0	0	0	0	0	0	0	0	0	0	0	0	0	0	0	0	0	0	0	0	0	0	0	0	0	0	0	0	0
540	1	1.19231	0.947772	0.155937	0.585968	-1.15456	0.390958	-0.666647	0.700693	1.3624	0	0	0	0	0	0	0	0	0	0	0	0	0	0	0	0	0	0	0	0	0	0	0	0	0	0	0	0	0	0	0	0	0	0	0	0	0	0	0
541	1	1.19613	0.946643	0.156901	0.589216	-1.15539	0.389434	-0.671167	0.701241	1.36464	0	0	0	0	0	0	0	0	0	0	0	0	0	0	0	0	0	0	0	0	0	0	0	0	0	0	0	0	0	0	0	0	0	0	0	0	0	0	0
542	1	1.19996	0.945506	0.157879	0.592469	-1.1562	0.387923	-0.6757	0.70179	1.36688	0	0	0	0	0	0	0	0	0	0	0	0	0	0	0	0	0	0	0	0	0	0	0	0	0	0	0	0	0	0	0	0	0	0	0	0	0	0	0
543	1	1.20378	0.944362	0.158872	0.595725	-1.15699	0.386426	-0.680247	0.702339	1.36913	0	0	0	0	0	0	0	0	0	0	0	0	0	0	0	0	0	0	0	0	0	0	0	0	0	0	0	0	0	0	0	0	0	0	0	0	0	0	0
544	1	1.2076	0.943209	0.159879	0.598986	-1.15777	0.384942	-0.684807	0.702889	1.37137	0	0	0	0	0	0	0	0	0	0	0	0	0	0	0	0	0	0	0	0	0	0	0	0	0	0	0	0	0	0	0	0	0	0	0	0	0	0	0
545	1	1.21143	0.942049	0.1609	0.602252	-1.15853	0.383472	-0.68938	0.703439	1.37362	0	0	0	0	0	0	0	0	0	0	0	0	0	0	0	0	0	0	0	0	0	0	0	0	0	0	0	0	0	0	0	0	0	0	0	0	0	0	0
546	1	1.21526	0.940882	0.161936	0.605521	-1.15928	0.382016	-0.693966	0.70399	1.37586	0	0	0	0	0	0	0	0	0	0	0	0	0	0	0	0	0	0	0	0	0	0	0	0	0	0	0	0	0	0	0	0	0	0	0	0	0	0	0
547	1	1.21909	0.939706	0.162987	0.608795	-1.16	0.380573	-0.698565	0.704541	1.37811	0	0	0	0	0	0	0	0	0	0	0	0	0	0	0	0	0	0	0	0	0	0	0	0	0	0	0	0	0	0	0	0	0	0	0	0	0	0	0
548	1	1.22292	0.938523	0.164051	0.612073	-1.16071	0.379145	-0.703177	0.705093	1.38036	0	0	0	0	0	0	0	0	0	0	0	0	0	0	0	0	0	0	0	0	0	0	0	0	0	0	0	0	0	0	0	0	0	0	0	0	0	0	0
549	1	1.22675	0.937332	0.165131	0.615355	-1.1614	0.377731	-0.707801	0.705645	1.3826	0	0	0	0	0	0	0	0	0	0	0	0	0	0	0	0	0	0	0	0	0	0	0	0	0	0	0	0	0	0	0	0	0	0	0	0	0	0	0
550	1	1.23059	0.936133	0.166225	0.618641	-1.16208	0.376331	-0.712438	0.706198	1.38485	0	0	0	0	0	0	0	0	0	0	0	0	0	0	0	0	0	0	0	0	0	0	0	0	0	0	0	0	0	0	0	0	0	0	0	0	0	0	0
551	1	1.23443	0.934926	0.167334	0.621931	-1.16274	0.374946	-0.717087	0.706751	1.3871	0	0	0	0	0	0	0	0	0	0	0	0	0	0	0	0	0	0	0	0	0	0	0	0	0	0	0	0	0	0	0	0	0	0	0	0	0	0	0
552	1	1.23826	0.933712	0.168458	0.625225	-1.16338	0.373576	-0.721747	0.707305	1.38935	0	0	0	0	0	0	0	0	0	0	0	0	0	0	0	0	0	0	0	0	0	0	0	0	0	0	0	0	0	0	0	0	0	0	0	0	0	0	0
553	1	1.2421	0.93249	0.169596	0.628522	-1.164	0.37222	-0.72642	0.707859	1.39161	0	0	0	0	0	0	0	0	0	0	0	0	0	0	0	0	0	0	0	0	0	0	0	0	0	0	0	0	0	0	0	0	0	0	0	0	0	0	0
554	1	1.24595	0.93126	0.17075	0.631824	-1.16461	0.370879	-0.731104	0.708414	1.39386	0	0	0	0	0	0	0	0	0	0	0	0	0	0	0	0	0	0	0	0	0	0	0	0	0	0	0	0	0	0	0	0	0	0	0	0	0	0	0
555	1	1.24979	0.930022	0.171918	0.635129	-1.1652	0.369553	-0.7358	0.708969	1.39611	0	0	0	0	0	0	0	0	0	0	0	0	0	0	0	0	0	0	0	0	0	0	0	0	0	0	0	0	0	0	0	0	0	0	0	0	0	0	0
556	1	1.25363	0.928777	0.173102	0.638438	-1.16578	0.368243	-0.740507	0.709525	1.39837	0	0	0	0	0	0	0	0	0	0	0	0	0	0	0	0	0	0	0	0	0	0	0	0	0	0	0	0	0	0	0	0	0	0	0	0	0	0	0
557	1	1.25748	0.927524	0.1743	0.641751	-1.16634	0.366948	-0.745225	0.710081	1.40063	0	0	0	0	0	0	0	0	0	0	0	0	0	0	0	0	0	0	0	0	0	0	0	0	0	0	0	0	0	0	0	0	0	0	0	0	0	0	0
558	1	1.26133	0.926263	0.175514	0.645067	-1.16688	0.365668	-0.749954	0.710638	1.40288	0	0	0	0	0	0	0	0	0	0	0	0	0	0	0	0	0	0	0	0	0	0	0	0	0	0	0	0	0	0	0	0	0	0	0	0	0	0	0
559	1	1.26518	0.924994	0.176742	0.648387	-1.1674	0.364404	-0.754694	0.711195	1.40514	0	0	0	0	0	0	0	0	0	0	0	0	0	0	0	0	0	0	0	0	0	0	0	0	0	0	0	0	0	0	0	0	0	0	0	0	0	0	0
560	1	1.26903	0.923717	0.177987	0.65171	-1.16791	0.363156	-0.759445	0.711753	1.4074	0	0	0	0	0	0	0	0	0	0	0	0	0	0	0	0	0	0	0	0	0	0	0	0	0	0	0	0	0	0	0	0	0	0	0	0	0	0	0
561	1	1.27289	0.922432	0.179246	0.655037	-1.1684	0.361924	-0.764206	0.712311	1.40966	0	0	0	0	0	0	0	0	0	0	0	0	0	0	0	0	0	0	0	0	0	0	0	0	0	0	0	0	0	0	0	0	0	0	0	0	0	0	0
562	1	1.27675	0.92114	0.18052	0.658367	-1.16888	0.360708	-0.768977	0.71287	1.41192	0	0	0	0	0	0	0	0	0	0	0	0	0	0	0	0	0	0	0	0	0	0	0	0	0	0	0	0	0	0	0	0	0	0	0	0	0	0	0
563	1	1.2806	0.91984	0.181811	0.661701	-1.16934	0.359508	-0.773758	0.71343	1.41418	0	0	0	0	0	0	0	0	0	0	0	0	0	0	0	0	0	0	0	0	0	0	0	0	0	0	0	0	0	0	0	0	0	0	0	0	0	0	0
564	1	1.28446	0.918531	0.183116	0.665038	-1.16978	0.358324	-0.77855	0.71399	1.41645	0	0	0	0	0	0	0	0	0	0	0	0	0	0	0	0	0	0	0	0	0	0	0	0	0	0	0	0	0	0	0	0	0	0	0	0	0	0	0
565	1	1.28833	0.917215	0.184437	0.668378	-1.17021	0.357158	-0.783351	0.714551	1.41871	0	0	0	0	0	0	0	0	0	0	0	0	0	0	0	0	0	0	0	0	0	0	0	0	0	0	0	0	0	0	0	0	0	0	0	0	0	0	0
566	1	1.29219	0.915892	0.185774	0.671721	-1.17062	0.356007	-0.788161	0.715112	1.42098	0	0	0	0	0	0	0	0	0	0	0	0	0	0	0	0	0	0	0	0	0	0	0	0	0	0	0	0	0	0	0	0	0	0	0	0	0	0	0
567	1	1.29606	0.91456	0.187126	0.675067	-1.17101	0.354874	-0.792981	0.715673	1.42325	0	0	0	0	0	0	0	0	0	0	0	0	0	0	0	0	0	0	0	0	0	0	0	0	0	0	0	0	0	0	0	0	0	0	0	0	0	0	0
568	1	1.29993	0.91322	0.188494	0.678416	-1.17139	0.353758	-0.79781	0.716236	1.42552	0	0	0	0	0	0	0	0	0	0	0	0	0	0	0	0	0	0	0	0	0	0	0	0	0	0	0	0	0	0	0	0	0	0	0	0	0	0	0
569	1	1.3038	0.911873	0.189878	0.681769	-1.17176	0.352658	-0.802649	0.716799	1.42778	0	0	0	0	0	0	0	0	0	0	0	0	0	0	0	0	0	0	0	0	0	0	0	0	0	0	0	0	0	0	0	0	0	0	0	0	0	0	0
570	1	1.30767	0.910517	0.191278	0.685124	-1.1721	0.351576	-0.807496	0.717362	1.43006	0	0	0	0	0	0	0	0	0	0	0	0	0	0	0	0	0	0	0	0	0	0	0	0	0	0	0	0	0	0	0	0	0	0	0	0	0	0	0
571	1	1.31155	0.909154	0.192694	0.688482	-1.17243	0.350512	-0.812351	0.717926	1.43233	0	0	0	0	0	0	0	0	0	0	0	0	0	0	0	0	0	0	0	0	0	0	0	0	0	0	0	0	0	0	0	0	0	0	0	0	0	0	0
572	1	1.31542	0.907783	0.194125	0.691843	-1.17275	0.349465	-0.817216	0.718491	1.4346	0	0	0	0	0	0	0	0	0	0	0	0	0	0	0	0	0	0	0	0	0	0	0	0	0	0	0	0	0	0	0	0	0	0	0	0	0	0	0
573	1	1.3193	0.906403	0.195573	0.695207	-1.17305	0.348436	-0.822088	0.719056	1.43688	0	0	0	0	0	0	0	0	0	0	0	0	0	0	0	0	0	0	0	0	0	0	0	0	0	0	0	0	0	0	0	0	0	0	0	0	0	0	0
574	1	1.32318	0.905016	0.197037	0.698573	-1.17333	0.347424	-0.826969	0.719621	1.43915	0	0	0	0	0	0	0	0	0	0	0	0	0	0	0	0	0	0	0	0	0	0	0	0	0	0	0	0	0	0	0	0	0	0	0	0	0	0	0
575	1	1.32707	0.903621	0.198517	0.701943	-1.1736	0.346431	-0.831858	0.720188	1.44143	0	0	0	0	0	0	0	0	0	0	0	0	0	0	0	0	0	0	0	0	0	0	0	0	0	0	0	0	0	0	0	0	0	0	0	0	0	0	0
576	1	1.33095	0.902218	0.200013	0.705314	-1.17385	0.345456	-0.836754	0.720755	1.44371	0	0	0	0	0	0	0	0	0	0	0	0	0	0	0	0	0	0	0	0	0	0	0	0	0	0	0	0	0	0	0	0	0	0	0	0	0	0	0
577	1	1.33484	0.900807	0.201526	0.708689	-1.17409	0.344499	-0.841658	0.721322	1.44599	0	0	0	0	0	0	0	0	0	0	0	0	0	0	0	0	0	0	0	0	0	0	0	0	0	0	0	0	0	0	0	0	0	0	0	0	0	0	0
578	1	1.33873	0.899388	0.203055	0.712066	-1.17431	0.343561	-0.84657	0.72189	1.44827	0	0	0	0	0	0	0	0	0	0	0	0	0	0	0	0	0	0	0	0	0	0	0	0	0	0	0	0	0	0	0	0	0	0	0	0	0	0	0
579	1	1.34262	0.897961	0.2046	0.715445	-1.17451	0.342641	-0.851489	0.722459	1.45056	0	0	0	0	0	0	0	0	0	0	0	0	0	0	0	0	0	0	0	0	0	0	0	0	0	0	0	0	0	0	0	0	0	0	0	0	0	0	0
580	1	1.34652	0.896526	0.206162	0.718827	-1.1747	0.34174	-0.856414	0.723028	1.45284	0	0	0	0	0	0	0	0	0	0	0	0	0	0	0	0	0	0	0	0	0	0	0	0	0	0	0	0	0	0	0	0	0	0	0	0	0	0	0
581	1	1.35042	0.895083	0.20774	0.722211	-1.17488	0.340858	-0.861347	0.723598	1.45513	0	0	0	0	0	0	0	0	0	0	0	0	0	0	0	0	0	0	0	0	0	0	0	0	0	0	0	0	0	0	0	0	0	0	0	0	0	0	0
582	1	1.35432	0.893632	0.209335	0.725597	-1.17504	0.339995	-0.866287	0.724169	1.45742	0	0	0	0	0	0	0	0	0	0	0	0	0	0	0	0	0	0	0	0	0	0	0	0	0	0	0	0	0	0	0	0	0	0	0	0	0	0	0
583	1	1.35822	0.892173	0.210947	0.728986	-1.17518	0.339151	-0.871233	0.72474	1.4597	0	0	0	0	0	0	0	0	0	0	0	0	0	0	0	0	0	0	0	0	0	0	0	0	0	0	0	0	0	0	0	0	0	0	0	0	0	0	0
584	1	1.36212	0.890706	0.212576	0.732377	-1.17531	0.338327	-0.876185	0.725312	1.462	0	0	0	0	0	0	0	0	0	0	0	0	0	0	0	0	0	0	0	0	0	0	0	0	0	0	0	0	0	0	0	0	0	0	0	0	0	0	0
585	1	1.36603	0.88923	0.214221	0.73577	-1.17542	0.337522	-0.881143	0.725884	1.46429	0	0	0	0	0	0	0	0	0	0	0	0	0	0	0	0	0	0	0	0	0	0	0	0	0	0	0	0	0	0	0	0	0	0	0	0	0	0	0
586	1	1.36994	0.887747	0.215884	0.739165	-1.17552	0.336737	-0.886107	0.726457	1.46658	0	0	0	0	0	0	0	0	0	0	0	0	0	0	0	0	0	0	0	0	0	0	0	0	0	0	0	0	0	0	0	0	0	0	0	0	0	0	0
587	1	1.37385	0.886256	0.217563	0.742562	-1.1756	0.335971	-0.891077	0.727031	1.46888	0	0	0	0	0	0	0	0	0	0	0	0	0	0	0	0	0	0	0	0	0	0	0	0	0	0	0	0	0	0	0	0	0	0	0	0	0	0	0
588	1	1.37777	0.884756	0.21926	0.74596	-1.17567	0.335226	-0.896053	0.727605	1.47118	0	0	0	0	0	0	0	0	0	0	0	0	0	0	0	0	0	0	0	0	0	0	0	0	0	0	0	0	0	0	0	0	0	0	0	0	0	0	0
589	1	1.38169	0.883249	0.220973	0.749361	-1.17572	0.3345	-0.901034	0.72818	1.47347	0	0	0	0	0	0	0	0	0	0	0	0	0	0	0	0	0	0	0	0	0	0	0	0	0	0	0	0	0	0	0	0	0	0	0	0	0	0	0
590	1	1.38561	0.881733	0.222704	0.752764	-1.17576	0.333795	-0.90602	0.728755	1.47578	0	0	0	0	0	0	0	0	0	0	0	0	0	0	0	0	0	0	0	0	0	0	0	0	0	0	0	0	0	0	0	0	0	0	0	0	0	0	0
591	1	1.38953	0.880209	0.224452	0.756168	-1.17579	0.33311	-0.911012	0.729331	1.47808	0	0	0	0	0	0	0	0	0	0	0	0	0	0	0	0	0	0	0	0	0	0	0	0	0	0	0	0	0	0	0	0	0	0	0	0	0	0	0
592	1	1.39345	0.878677	0.226218	0.759574	-1.1758	0.332446	-0.916008	0.729908	1.48038	0	0	0	0	0	0	0	0	0	0	0	0	0	0	0	0	0	0	0	0	0	0	0	0	0	0	0	0	0	0	0	0	0	0	0	0	0	0	0
593	1	1.39738	0.877137	0.228001	0.762982	-1.17579	0.331803	-0.921008	0.730486	1.48269	0	0	0	0	0	0	0	0	0	0	0	0	0	0	0	0	0	0	0	0	0	0	0	0	0	0	0	0	0	0	0	0	0	0	0	0	0	0	0
594	1	1.40131	0.875588	0.229801	0.766391	-1.17577	0.33118	-0.926014	0.731064	1.485	0	0	0	0	0	0	0	0	0	0	0	0	0	0	0	0	0	0	0	0	0	0	0	0	0	0	0	0	0	0	0	0	0	0	0	0	0	0	0
595	1	1.40524	0.874032	0.231619	0.769802	-1.17574	0.330578	-0.931023	0.731642	1.48731	0	0	0	0	0	0	0	0	0	0	0	0	0	0	0	0	0	0	0	0	0	0	0	0	0	0	0	0	0	0	0	0	0	0	0	0	0	0	0
596	1	1.40918	0.872467	0.233455	0.773214	-1.17569	0.329997	-0.936036	0.732221	1.48962	0	0	0	0	0	0	0	0	0	0	0	0	0	0	0	0	0	0	0	0	0	0	0	0	0	0	0	0	0	0	0	0	0	0	0	0	0	0	0
597	1	1.41312	0.870894	0.235309	0.776628	-1.17562	0.329438	-0.941054	0.732801	1.49193	0	0	0	0	0	0	0	0	0	0	0	0	0	0	0	0	0	0	0	0	0	0	0	0	0	0	0	0	0	0	0	0	0	0	0	0	0	0	0
598	1	1.41706	0.869313	0.23718	0.780043	-1.17555	0.3289	-0.946075	0.733382	1.49424	0	0	0	0	0	0	0	0	0	0	0	0	0	0	0	0	0	0	0	0	0	0	0	0	0	0	0	0	0	0	0	0	0	0	0	0	0	0	0
599	1	1.421	0.867723	0.239069	0.78346	-1.17545	0.328384	-0.951099	0.733963	1.49656	0	0	0	0	0	0	0	0	0	0	0	0	0	0	0	0	0	0	0	0	0	0	0	0	0	0	0	0	0	0	0	0	0	0	0	0	0	0	0
600	1	1.42495	0.866126	0.240977	0.786877	-1.17535	0.327889	-0.956127	0.734545	1.49888	0	0	0	0	0	0	0	0	0	0	0	0	0	0	0	0	0	0	0	0	0	0	0	0	0	0	0	0	0	0	0	0	0	0	0	0	0	0	0
601	1	1.4289	0.86452	0.242902	0.790296	-1.17523	0.327416	-0.961158	0.735127	1.5012	0	0	0	0	0	0	0	0	0	0	0	0	0	0	0	0	0	0	0	0	0	0	0	0	0	0	0	0	0	0	0	0	0	0	0	0	0	0	0
602	1	1.43286	0.862905	0.244845	0.793716	-1.17509	0.326965	-0.966192	0.73571	1.50352	0	0	0	0	0	0	0	0	0	0	0	0	0	0	0	0	0	0	0	0	0	0	0	0	0	0	0	0	0	0	0	0	0	0	0	0	0	0	0
603	1	1.43681	0.861283	0.246807	0.797137	-1.17494	0.326536	-0.971228	0.736294	1.50585	0	0	0	0	0	0	0	0	0	0	0	0	0	0	0	0	0	0	0	0	0	0	0	0	0	0	0	0	0	0	0	0	0	0	0	0	0	0	0
604	1	1.44077	0.859652	0.248787	0.800559	-1.17478	0.32613	-0.976267	0.736878	1.50818	0	0	0	0	0	0	0	0	0	0	0	0	0	0	0	0	0	0	0	0	0	0	0	0	0	0	0	0	0	0	0	0	0	0	0	0	0	0	0
605	1	1.44473	0.858013	0.250785	0.803982	-1.1746	0.325746	-0.981309	0.737463	1.5105	0	0	0	0	0	0	0	0	0	0	0	0	0	0	0	0	0	0	0	0	0	0	0	0	0	0	0	0	0	0	0	0	0	0	0	0	0	0	0
606	1	1.4487	0.856365	0.252802	0.807406	-1.17441	0.325384	-0.986352	0.738049	1.51283	0	0	0	0	0	0	0	0	0	0	0	0	0	0	0	0	0	0	0	0	0	0	0	0	0	0	0	0	0	0	0	0	0	0	0	0	0	0	0
607	1	1.45266	0.854709	0.254837	0.810831	-1.17421	0.325045	-0.991398	0.738635	1.51517	0	0	0	0	0	0	0	0	0	0	0	0	0	0	0	0	0	0	0	0	0	0	0	0	0	0	0	0	0	0	0	0	0	0	0	0	0	0	0
608	1	1.45664	0.853045	0.256891	0.814256	-1.17399	0.324729	-0.996445	0.739222	1.5175	0	0	0	0	0	0	0	0	0	0	0	0	0	0	0	0	0	0	0	0	0	0	0	0	0	0	0	0	0	0	0	0	0	0	0	0	0	0	0
609	1	1.46061	0.851372	0.258964	0.817682	-1.17376	0.324436	-1.00149	0.73981	1.51984	0	0	0	0	0	0	0	0	0	0	0	0	0	0	0	0	0	0	0	0	0	0	0	0	0	0	0	0	0	0	0	0	0	0	0	0	0	0	0
610	1	1.46459	0.849691	0.261056	0.821109	-1.17352	0.324166	-1.00654	0.740398	1.52218	0	0	0	0	0	0	0	0	0	0	0	0	0	0	0	0	0	0	0	0	0	0	0	0	0	0	0	0	0	0	0	0	0	0	0	0	0	0	0
611	1	1.46857	0.848001	0.263166	0.824537	-1.17326	0.323919	-1.01159	0.740987	1.52452	0	0	0	0	0	0	0	0	0	0	0	0	0	0	0	0	0	0	0	0	0	0	0	0	0	0	0	0	0	0	0	0	0	0	0	0	0	0	0
612	1	1.47255	0.846303	0.265295	0.827964	-1.17299	0.323696	-1.01665	0.741576	1.52686	0	0	0	0	0	0	0	0	0	0	0	0	0	0	0	0	0	0	0	0	0	0	0	0	0	0	0	0	0	0	0	0	0	0	0	0	0	0	0
613	1	1.47654	0.844597	0.267443	0.831393	-1.1727	0.323496	-1.0217	0.742166	1.52921	0	0	0	0	0	0	0	0	0	0	0	0	0	0	0	0	0	0	0	0	0	0	0	0	0	0	0	0	0	0	0	0	0	0	0	0	0	0	0
614	1	1.48053	0.842882	0.269611	0.834822	-1.17241	0.32332	-1.02675	0.742757	1.53156	0	0	0	0	0	0	0	0	0	0	0	0	0	0	0	0	0	0	0	0	0	0	0	0	0	0	0	0	0	0	0	0	0	0	0	0	0	0	0
615	1	1.48452	0.841158	0.271798	0.838251	-1.1721	0.323167	-1.03181	0.743348	1.53391	0	0	0	0	0	0	0	0	0	0	0	0	0	0	0	0	0	0	0	0	0	0	0	0	0	0	0	0	0	0	0	0	0	0	0	0	0	0	0
616	1	1.48852	0.839426	0.274004	0.84168	-1.17177	0.323039	-1.03686	0.74394	1.53626	0	0	0	0	0	0	0	0	0	0	0	0	0	0	0	0	0	0	0	0	0	0	0	0	0	0	0	0	0	0	0	0	0	0	0	0	0	0	0
617	1	1.49252	0.837686	0.276229	0.845109	-1.17144	0.322934	-1.04192	0.744533	1.53861	0	0	0	0	0	0	0	0	0	0	0	0	0	0	0	0	0	0	0	0	0	0	0	0	0	0	0	0	0	0	0	0	0	0	0	0	0	0	0
618	1	1.49652	0.835936	0.278474	0.848539	-1.17109	0.322854	-1.04697	0.745126	1.54097	0	0	0	0	0	0	0	0	0	0	0	0	0	0	0	0	0	0	0	0	0	0	0	0	0	0	0	0	0	0	0	0	0	0	0	0	0	0	0
619	1	1.50053	0.834179	0.280738	0.851969	-1.17072	0.322798	-1.05202	0.74572	1.54333	0	0	0	0	0	0	0	0	0	0	0	0	0	0	0	0	0	0	0	0	0	0	0	0	0	0	0	0	0	0	0	0	0	0	0	0	0	0	0
620	1	1.50454	0.832412	0.283022	0.855398	-1.17035	0.322766	-1.05708	0.746315	1.54569	0	0	0	0	0	0	0	0	0	0	0	0	0	0	0	0	0	0	0	0	0	0	0	0	0	0	0	0	0	0	0	0	0	0	0	0	0	0	0
621	1	1.50855	0.830637	0.285326	0.858828	-1.16996	0.322759	-1.06213	0.74691	1.54806	0	0	0	0	0	0	0	0	0	0	0	0	0	0	0	0	0	0	0	0	0	0	0	0	0	0	0	0	0	0	0	0	0	0	0	0	0	0	0
622	1	1.51257	0.828854	0.28765	0.862258	-1.16956	0.322777	-1.06718	0.747506	1.55042	0	0	0	0	0	0	0	0	0	0	0	0	0	0	0	0	0	0	0	0	0	0	0	0	0	0	0	0	0	0	0	0	0	0	0	0	0	0	0
623	1	1.51659	0.827062	0.289993	0.865687	-1.16915	0.32282	-1.07223	0.748102	1.55279	0	0	0	0	0	0	0	0	0	0	0	0	0	0	0	0	0	0	0	0	0	0	0	0	0	0	0	0	0	0	0	0	0	0	0	0	0	0	0
624	1	1.52061	0.825261	0.292357	0.869116	-1.16873	0.322888	-1.07727	0.748699	1.55516	0	0	0	0	0	0	0	0	0	0	0	0	0	0	0	0	0	0	0	0	0	0	0	0	0	0	0	0	0	0	0	0	0	0	0	0	0	0	0
625	1	1.52464	0.823451	0.294741	0.872545	-1.16829	0.322981	-1.08232	0.749297	1.55754	0	0	0	0	0	0	0	0	0	0	0	0	0	0	0	0	0	0	0	0	0	0	0	0	0	0	0	0	0	0	0	0	0	0	0	0	0	0	0
626	1	1.52867	0.821633	0.297145	0.875973	-1.16784	0.3231	-1.08737	0.749895	1.55991	0	0	0	0	0	0	0	0	0	0	0	0	0	0	0	0	0	0	0	0	0	0	0	0	0	0	0	0	0	0	0	0	0	0	0	0	0	0	0
627	1	1.53271	0.819806	0.299569	0.879401	-1.16738	0.323244	-1.09241	0.750494	1.56229	0	0	0	0	0	0	0	0	0	0	0	0	0	0	0	0	0	0	0	0	0	0	0	0	0	0	0	0	0	0	0	0	0	0	0	0	0	0	0
628	1	1.53675	0.81797	0.302014	0.882828	-1.16691	0.323413	-1.09745	0.751094	1.56468	0	0	0	0	0	0	0	0	0	0	0	0	0	0	0	0	0	0	0	0	0	0	0	0	0	0	0	0	0	0	0	0	0	0	0	0	0	0	0
629	1	1.54079	0.816126	0.304479	0.886255	-1.16642	0.323608	-1.10249	0.751694	1.56706	0	0	0	0	0	0	0	0	0	0	0	0	0	0	0	0	0	0	0	0	0	0	0	0	0	0	0	0	0	0	0	0	0	0	0	0	0	0	0
630	1	1.54483	0.814272	0.306965	0.889681	-1.16592	0.323829	-1.10752	0.752295	1.56945	0	0	0	0	0	0	0	0	0	0	0	0	0	0	0	0	0	0	0	0	0	0	0	0	0	0	0	0	0	0	0	0	0	0	0	0	0	0	0
631	1	1.54888	0.81241	0.309471	0.893107	-1.16542	0.324075	-1.11255	0.752896	1.57184	0	0	0	0	0	0	0	0	0	0	0	0	0	0	0	0	0	0	0	0	0	0	0	0	0	0	0	0	0	0	0	0	0	0	0	0	0	0	0
632	1	1.55294	0.810539	0.311998	0.896531	-1.1649	0.324348	-1.11758	0.753498	1.57423	0	0	0	0	0	0	0	0	0	0	0	0	0	0	0	0	0	0	0	0	0	0	0	0	0	0	0	0	0	0	0	0	0	0	0	0	0	0	0
633	1	1.55699	0.808659	0.314546	0.899955	-1.16437	0.324647	-1.12261	0.7541	1.57662	0	0	0	0	0	0	0	0	0	0	0	0	0	0	0	0	0	0	0	0	0	0	0	0	0	0	0	0	0	0	0	0	0	0	0	0	0	0	0
634	1	1.56106	0.806771	0.317115	0.903378	-1.16382	0.324972	-1.12763	0.754704	1.57902	0	0	0	0	0	0	0	0	0	0	0	0	0	0	0	0	0	0	0	0	0	0	0	0	0	0	0	0	0	0	0	0	0	0	0	0	0	0	0
635	1	1.56512	0.804873	0.319705	0.9068	-1.16327	0.325324	-1.13265	0.755307	1.58142	0	0	0	0	0	0	0	0	0	0	0	0	0	0	0	0	0	0	0	0	0	0	0	0	0	0	0	0	0	0	0	0	0	0	0	0	0	0	0
636	1	1.56919	0.802967	0.322317	0.910221	-1.1627	0.325702	-1.13766	0.755912	1.58382	0	0	0	0	0	0	0	0	0	0	0	0	0	0	0	0	0	0	0	0	0	0	0	0	0	0	0	0	0	0	0	0	0	0	0	0	0	0	0
637	1	1.57326	0.801051	0.324949	0.913641	-1.16213	0.326107	-1.14267	0.756517	1.58623	0	0	0	0	0	0	0	0	0	0	0	0	0	0	0	0	0	0	0	0	0	0	0	0	0	0	0	0	0	0	0	0	0	0	0	0	0	0	0
638	1	1.57734	0.799127	0.327603	0.917059	-1.16154	0.326538	-1.14768	0.757122	1.58864	0	0	0	0	0	0	0	0	0	0	0	0	0	0	0	0	0	0	0	0	0	0	0	0	0	0	0	0	0	0	0	0	0	0	0	0	0	0	0
639	1	1.58142	0.797193	0.330279	0.920476	-1.16094	0.326996	-1.15268	0.757728	1.59105	0	0	0	0	0	0	0	0	0	0	0	0	0	0	0	0	0	0	0	0	0	0	0	0	0	0	0	0	0	0	0	0	0	0	0	0	0	0	0
640	1	1.58551	0.795251	0.332976	0.923892	-1.16034	0.327482	-1.15768	0.758335	1.59347	0	0	0	0	0	0	0	0	0	0	0	0	0	0	0	0	0	0	0	0	0	0	0	0	0	0	0	0	0	0	0	0	0	0	0	0	0	0	0
641	1	1.5896	0.793299	0.335694	0.927307	-1.15972	0.327994	-1.16267	0.758942	1.59588	0	0	0	0	0	0	0	0	0	0	0	0	0	0	0	0	0	0	0	0	0	0	0	0	0	0	0	0	0	0	0	0	0	0	0	0	0	0	0
642	1	1.59369	0.791339	0.338435	0.93072	-1.15909	0.328534	-1.16766	0.75955	1.5983	0	0	0	0	0	0	0	0	0	0	0	0	0	0	0	0	0	0	0	0	0	0	0	0	0	0	0	0	0	0	0	0	0	0	0	0	0	0	0
643	1	1.59779	0.789369	0.341197	0.934131	-1.15845	0.329102	-1.17264	0.760158	1.60073	0	0	0	0	0	0	0	0	0	0	0	0	0	0	0	0	0	0	0	0	0	0	0	0	0	0	0	0	0	0	0	0	0	0	0	0	0	0	0
644	1	1.60189	0.78739	0.343982	0.937541	-1.1578	0.329696	-1.17762	0.760767	1.60316	0	0	0	0	0	0	0	0	0	0	0	0	0	0	0	0	0	0	0	0	0	0	0	0	0	0	0	0	0	0	0	0	0	0	0	0	0	0	0
645	1	1.606	0.785403	0.346788	0.940949	-1.15714	0.330319	-1.18259	0.761376	1.60558	0	0	0	0	0	0	0	0	0	0	0	0	0	0	0	0	0	0	0	0	0	0	0	0	0	0	0	0	0	0	0	0	0	0	0	0	0	0	0
646	1	1.61011	0.783406	0.349617	0.944356	-1.15647	0.330969	-1.18755	0.761986	1.60802	0	0	0	0	0	0	0	0	0	0	0	0	0	0	0	0	0	0	0	0	0	0	0	0	0	0	0	0	0	0	0	0	0	0	0	0	0	0	0
647	1	1.61422	0.781399	0.352468	0.94776	-1.15579	0.331648	-1.19251	0.762597	1.61045	0	0	0	0	0	0	0	0	0	0	0	0	0	0	0	0	0	0	0	0	0	0	0	0	0	0	0	0	0	0	0	0	0	0	0	0	0	0	0
648	1	1.61834	0.779384	0.355342	0.951163	-1.1551	0.332354	-1.19746	0.763208	1.61289	0	0	0	0	0	0	0	0	0	0	0	0	0	0	0	0	0	0	0	0	0	0	0	0	0	0	0	0	0	0	0	0	0	0	0	0	0	0	0
649	1	1.62246	0.777359	0.358238	0.954563	-1.1544	0.333089	-1.20241	0.76382	1.61533	0	0	0	0	0	0	0	0	0	0	0	0	0	0	0	0	0	0	0	0	0	0	0	0	0	0	0	0	0	0	0	0	0	0	0	0	0	0	0
650	1	1.62659	0.775325	0.361157	0.957962	-1.15369	0.333851	-1.20735	0.764432	1.61778	0	0	0	0	0	0	0	0	0	0	0	0	0	0	0	0	0	0	0	0	0	0	0	0	0	0	0	0	0	0	0	0	0	0	0	0	0	0	0
651	1	1.63073	0.773282	0.364098	0.961358	-1.15297	0.334643	-1.21228	0.765045	1.62023	0	0	0	0	0	0	0	0	0	0	0	0	0	0	0	0	0	0	0	0	0	0	0	0	0	0	0	0	0	0	0	0	0	0	0	0	0	0	0
652	1	1.63486	0.77123	0.367063	0.964752	-1.15224	0.335463	-1.2172	0.765658	1.62268	0	0	0	0	0	0	0	0	0	0	0	0	0	0	0	0	0	0	0	0	0	0	0	0	0	0	0	0	0	0	0	0	0	0	0	0	0	0	0
653	1	1.639	0.769168	0.37005	0.968144	-1.1515	0.336311	-1.22212	0.766272	1.62514	0	0	0	0	0	0	0	0	0	0	0	0	0	0	0	0	0	0	0	0	0	0	0	0	0	0	0	0	0	0	0	0	0	0	0	0	0	0	0
654	1	1.64315	0.767097	0.373061	0.971533	-1.15076	0.337189	-1.22703	0.766886	1.62759	0	0	0	0	0	0	0	0	0	0	0	0	0	0	0	0	0	0	0	0	0	0	0	0	0	0	0	0	0	0	0	0	0	0	0	0	0	0	0
655	1	1.6473	0.765016	0.376095	0.97492	-1.15	0.338095	-1.23193	0.767501	1.63006	0	0	0	0	0	0	0	0	0	0	0	0	0	0	0	0	0	0	0	0	0	0	0	0	0	0	0	0	0	0	0	0	0	0	0	0	0	0	0
656	1	1.65146	0.762926	0.379152	0.978304	-1.14924	0.339031	-1.23682	0.768116	1.63252	0	0	0	0	0	0	0	0	0	0	0	0	0	0	0	0	0	0	0	0	0	0	0	0	0	0	0	0	0	0	0	0	0	0	0	0	0	0	0
657	1	1.65562	0.760826	0.382233	0.981686	-1.14846	0.339995	-1.24171	0.768732	1.63499	0	0	0	0	0	0	0	0	0	0	0	0	0	0	0	0	0	0	0	0	0	0	0	0	0	0	0	0	0	0	0	0	0	0	0	0	0	0	0
658	1	1.65978	0.758718	0.385338	0.985065	-1.14768	0.340989	-1.24658	0.769348	1.63746	0	0	0	0	0	0	0	0	0	0	0	0	0	0	0	0	0	0	0	0	0	0	0	0	0	0	0	0	0	0	0	0	0	0	0	0	0	0	0
659	1	1.66395	0.756599	0.388466	0.988441	-1.14689	0.342013	-1.25145	0.769965	1.63994	0	0	0	0	0	0	0	0	0	0	0	0	0	0	0	0	0	0	0	0	0	0	0	0	0	0	0	0	0	0	0	0	0	0	0	0	0	0	0
660	1	1.66813	0.754471	0.391618	0.991815	-1.14609	0.343066	-1.25631	0.770582	1.64242	0	0	0	0	0	0	0	0	0	0	0	0	0	0	0	0	0	0	0	0	0	0	0	0	0	0	0	0	0	0	0	0	0	0	0	0	0	0	0
661	1	1.67231	0.752333	0.394794	0.995185	-1.14529	0.344148	-1.26116	0.771199	1.6449	0	0	0	0	0	0	0	0	0	0	0	0	0	0	0	0	0	0	0	0	0	0	0	0	0	0	0	0	0	0	0	0	0	0	0	0	0	0	0
662	1	1.67649	0.750186	0.397994	0.998553	-1.14447	0.34526	-1.266	0.771817	1.64738	0	0	0	0	0	0	0	0	0	0	0	0	0	0	0	0	0	0	0	0	0	0	0	0	0	0	0	0	0	0	0	0	0	0	0	0	0	0	0
663	1	1.68068	0.748029	0.401218	1.00192	-1.14365	0.346403	-1.27083	0.772436	1.64987	0	0	0	0	0	0	0	0	0	0	0	0	0	0	0	0	0	0	0	0	0	0	0	0	0	0	0	0	0	0	0	0	0	0	0	0	0	0	0
664	1	1.68487	0.745863	0.404467	1.00528	-1.14282	0.347575	-1.27565	0.773055	1.65237	0	0	0	0	0	0	0	0	0	0	0	0	0	0	0	0	0	0	0	0	0	0	0	0	0	0	0	0	0	0	0	0	0	0	0	0	0	0	0
665	1	1.68907	0.743687	0.40774	1.00864	-1.14198	0.348778	-1.28046	0.773675	1.65486	0	0	0	0	0	0	0	0	0	0	0	0	0	0	0	0	0	0	0	0	0	0	0	0	0	0	0	0	0	0	0	0	0	0	0	0	0	0	0
666	1	1.69328	0.741501	0.411038	1.01199	-1.14113	0.35001	-1.28526	0.774294	1.65736	0	0	0	0	0	0	0	0	0	0	0	0	0	0	0	0	0	0	0	0	0	0	0	0	0	0	0	0	0	0	0	0	0	0	0	0	0	0	0
667	1	1.69749	0.739305	0.414361	1.01534	-1.14028	0.351273	-1.29004	0.774915	1.65987	0	0	0	0	0	0	0	0	0	0	0	0	0	0	0	0	0	0	0	0	0	0	0	0	0	0	0	0	0	0	0	0	0	0	0	0	0	0	0
668	1	1.7017	0.7371	0.417708	1.01869	-1.13942	0.352567	-1.29482	0.775535	1.66238	0	0	0	0	0	0	0	0	0	0	0	0	0	0	0	0	0	0	0	0	0	0	0	0	0	0	0	0	0	0	0	0	0	0	0	0	0	0	0
669	1	1.70592	0.734885	0.42108	1.02203	-1.13855	0.353891	-1.29959	0.776157	1.66489	0	0	0	0	0	0	0	0	0	0	0	0	0	0	0	0	0	0	0	0	0	0	0	0	0	0	0	0	0	0	0	0	0	0	0	0	0	0	0
670	1	1.71015	0.73266	0.424478	1.02537	-1.13768	0.355246	-1.30435	0.776778	1.6674	0	0	0	0	0	0	0	0	0	0	0	0	0	0	0	0	0	0	0	0	0	0	0	0	0	0	0	0	0	0	0	0	0	0	0	0	0	0	0
671	1	1.71438	0.730425	0.427901	1.02871	-1.1368	0.356632	-1.30909	0.7774	1.66992	0	0	0	0	0	0	0	0	0	0	0	0	0	0	0	0	0	0	0	0	0	0	0	0	0	0	0	0	0	0	0	0	0	0	0	0	0	0	0
672	1	1.71861	0.72818	0.431349	1.03204	-1.13591	0.358048	-1.31383	0.778022	1.67245	0	0	0	0	0	0	0	0	0	0	0	0	0	0	0	0	0	0	0	0	0	0	0	0	0	0	0	0	0	0	0	0	0	0	0	0	0	0	0
673	1	1.72285	0.725925	0.434823	1.03537	-1.13501	0.359496	-1.31855	0.778645	1.67497	0	0	0	0	0	0	0	0	0	0	0	0	0	0	0	0	0	0	0	0	0	0	0	0	0	0	0	0	0	0	0	0	0	0	0	0	0	0	0
674	1	1.7271	0.72366	0.438323	1.03869	-1.13411	0.360975	-1.32326	0.779268	1.67751	0	0	0	0	0	0	0	0	0	0	0	0	0	0	0	0	0	0	0	0	0	0	0	0	0	0	0	0	0	0	0	0	0	0	0	0	0	0	0
675	1	1.73135	0.721386	0.441848	1.04201	-1.1332	0.362485	-1.32795	0.779892	1.68004	0	0	0	0	0	0	0	0	0	0	0	0	0	0	0	0	0	0	0	0	0	0	0	0	0	0	0	0	0	0	0	0	0	0	0	0	0	0	0
676	1	1.73561	0.719101	0.4454	1.04533	-1.13229	0.364027	-1.33264	0.780516	1.68258	0	0	0	0	0	0	0	0	0	0	0	0	0	0	0	0	0	0	0	0	0	0	0	0	0	0	0	0	0	0	0	0	0	0	0	0	0	0	0
677	1	1.73987	0.716806	0.448977	1.04864	-1.13137	0.3656	-1.33731	0.78114	1.68512	0	0	0	0	0	0	0	0	0	0	0	0	0	0	0	0	0	0	0	0	0	0	0	0	0	0	0	0	0	0	0	0	0	0	0	0	0	0	0
678	1	1.74414	0.714501	0.452581	1.05195	-1.13045	0.367205	-1.34197	0.781764	1.68767	0	0	0	0	0	0	0	0	0	0	0	0	0	0	0	0	0	0	0	0	0	0	0	0	0	0	0	0	0	0	0	0	0	0	0	0	0	0	0
679	1	1.74842	0.712186	0.456211	1.05525	-1.12952	0.368841	-1.34662	0.782389	1.69022	0	0	0	0	0	0	0	0	0	0	0	0	0	0	0	0	0	0	0	0	0	0	0	0	0	0	0	0	0	0	0	0	0	0	0	0	0	0	0
680	1	1.7527	0.70986	0.459868	1.05855	-1.12858	0.37051	-1.35125	0.783014	1.69278	0	0	0	0	0	0	0	0	0	0	0	0	0	0	0	0	0	0	0	0	0	0	0	0	0	0	0	0	0	0	0	0	0	0	0	0	0	0	0
681	1	1.75698	0.707525	0.463551	1.06184	-1.12764	0.37221	-1.35587	0.78364	1.69534	0	0	0	0	0	0	0	0	0	0	0	0	0	0	0	0	0	0	0	0	0	0	0	0	0	0	0	0	0	0	0	0	0	0	0	0	0	0	0
682	1	1.76128	0.705179	0.467261	1.06513	-1.12669	0.373942	-1.36048	0.784265	1.6979	0	0	0	0	0	0	0	0	0	0	0	0	0	0	0	0	0	0	0	0	0	0	0	0	0	0	0	0	0	0	0	0	0	0	0	0	0	0	0
683	1	1.76557	0.702823	0.470999	1.06841	-1.12574	0.375707	-1.36507	0.784891	1.70047	0	0	0	0	0	0	0	0	0	0	0	0	0	0	0	0	0	0	0	0	0	0	0	0	0	0	0	0	0	0	0	0	0	0	0	0	0	0	0
684	1	1.76988	0.700456	0.474763	1.07169	-1.12479	0.377503	-1.36964	0.785518	1.70305	0	0	0	0	0	0	0	0	0	0	0	0	0	0	0	0	0	0	0	0	0	0	0	0	0	0	0	0	0	0	0	0	0	0	0	0	0	0	0
685	1	1.77419	0.698079	0.478555	1.07497	-1.12383	0.379332	-1.37421	0.786144	1.70562	0	0	0	0	0	0	0	0	0	0	0	0	0	0	0	0	0	0	0	0	0	0	0	0	0	0	0	0	0	0	0	0	0	0	0	0	0	0	0
686	1	1.7785	0.695692	0.482374	1.07823	-1.12286	0.381194	-1.37875	0.786771	1.70821	0	0	0	0	0	0	0	0	0	0	0	0	0	0	0	0	0	0	0	0	0	0	0	0	0	0	0	0	0	0	0	0	0	0	0	0	0	0	0
687	1	1.78282	0.693294	0.486221	1.0815	-1.12189	0.383088	-1.38329	0.787398	1.71079	0	0	0	0	0	0	0	0	0	0	0	0	0	0	0	0	0	0	0	0	0	0	0	0	0	0	0	0	0	0	0	0	0	0	0	0	0	0	0
688	1	1.78715	0.690886	0.490095	1.08476	-1.12092	0.385015	-1.38781	0.788025	1.71338	0	0	0	0	0	0	0	0	0	0	0	0	0	0	0	0	0	0	0	0	0	0	0	0	0	0	0	0	0	0	0	0	0	0	0	0	0	0	0
689	1	1.79149	0.688467	0.493998	1.08801	-1.11994	0.386974	-1.39231	0.788653	1.71598	0	0	0	0	0	0	0	0	0	0	0	0	0	0	0	0	0	0	0	0	0	0	0	0	0	0	0	0	0	0	0	0	0	0	0	0	0	0	0
690	1	1.79583	0.686038	0.497928	1.09125	-1.11896	0.388967	-1.3968	0.789281	1.71858	0	0	0	0	0	0	0	0	0	0	0	0	0	0	0	0	0	0	0	0	0	0	0	0	0	0	0	0	0	0	0	0	0	0	0	0	0	0	0
691	1	1.80017	0.683598	0.501887	1.09449	-1.11798	0.390992	-1.40127	0.789909	1.72118	0	0	0	0	0	0	0	0	0	0	0	0	0	0	0	0	0	0	0	0	0	0	0	0	0	0	0	0	0	0	0	0	0	0	0	0	0	0	0
692	1	1.80452	0.681148	0.505874	1.09773	-1.11699	0.393051	-1.40572	0.790537	1.72379	0	0	0	0	0	0	0	0	0	0	0	0	0	0	0	0	0	0	0	0	0	0	0	0	0	0	0	0	0	0	0	0	0	0	0	0	0	0	0
693	1	1.80888	0.678686	0.50989	1.10096	-1.116	0.395143	-1.41016	0.791165	1.72641	0	0	0	0	0	0	0	0	0	0	0	0	0	0	0	0	0	0	0	0	0	0	0	0	0	0	0	0	0	0	0	0	0	0	0	0	0	0	0
694	1	1.81325	0.676214	0.513934	1.10418	-1.11501	0.397268	-1.41459	0.791794	1.72902	0	0	0	0	0	0	0	0	0	0	0	0	0	0	0	0	0	0	0	0	0	0	0	0	0	0	0	0	0	0	0	0	0	0	0	0	0	0	0
695	1	1.81762	0.673732	0.518008	1.1074	-1.11401	0.399426	-1.41899	0.792422	1.73165	0	0	0	0	0	0	0	0	0	0	0	0	0	0	0	0	0	0	0	0	0	0	0	0	0	0	0	0	0	0	0	0	0	0	0	0	0	0	0
696	1	1.822	0.671238	0.52211	1.11061	-1.11301	0.401618	-1.42338	0.793051	1.73428	0	0	0	0	0	0	0	0	0	0	0	0	0	0	0	0	0	0	0	0	0	0	0	0	0	0	0	0	0	0	0	0	0	0	0	0	0	0	0
697	1	1.82638	0.668734	0.526242	1.11381	-1.11201	0.403843	-1.42776	0.79368	1.73691	0	0	0	0	0	0	0	0	0	0	0	0	0	0	0	0	0	0	0	0	0	0	0	0	0	0	0	0	0	0	0	0	0	0	0	0	0	0	0
698	1	1.83078	0.666218	0.530403	1.11701	-1.11101	0.406103	-1.43211	0.794309	1.73955	0	0	0	0	0	0	0	0	0	0	0	0	0	0	0	0	0	0	0	0	0	0	0	0	0	0	0	0	0	0	0	0	0	0	0	0	0	0	0
699	1	1.83517	0.663692	0.534594	1.1202	-1.11	0.408396	-1.43645	0.794938	1.74219	0	0	0	0	0	0	0	0	0	0	0	0	0	0	0	0	0	0	0	0	0	0	0	0	0	0	0	0	0	0	0	0	0	0	0	0	0	0	0
700	1	1.83958	0.661155	0.538814	1.12339	-1.109	0.410723	-1.44077	0.795567	1.74484	0	0	0	0	0	0	0	0	0	0	0	0	0	0	0	0	0	0	0	0	0	0	0	0	0	0	0	0	0	0	0	0	0	0	0	0	0	0	0
701	1	1.84399	0.658606	0.543065	1.12656	-1.10799	0.413084	-1.44507	0.796197	1.74749	0	0	0	0	0	0	0	0	0	0	0	0	0	0	0	0	0	0	0	0	0	0	0	0	0	0	0	0	0	0	0	0	0	0	0	0	0	0	0
702	1	1.84841	0.656047	0.547346	1.12973	-1.10698	0.415479	-1.44935	0.796826	1.75015	0	0	0	0	0	0	0	0	0	0	0	0	0	0	0	0	0	0	0	0	0	0	0	0	0	0	0	0	0	0	0	0	0	0	0	0	0	0	0
703	1	1.85284	0.653477	0.551657	1.1329	-1.10597	0.417908	-1.45362	0.797455	1.75281	0	0	0	0	0	0	0	0	0	0	0	0	0	0	0	0	0	0	0	0	0	0	0	0	0	0	0	0	0	0	0	0	0	0	0	0	0	0	0
704	1	1.85727	0.650895	0.555998	1.13605	-1.10496	0.420372	-1.45786	0.798085	1.75548	0	0	0	0	0	0	0	0	0	0	0	0	0	0	0	0	0	0	0	0	0	0	0	0	0	0	0	0	0	0	0	0	0	0	0	0	0	0	0
705	1	1.86171	0.648302	0.56037	1.1392	-1.10395	0.42287	-1.46209	0.798714	1.75816	0	0	0	0	0	0	0	0	0	0	0	0	0	0	0	0	0	0	0	0	0	0	0	0	0	0	0	0	0	0	0	0	0	0	0	0	0	0	0
706	1	1.86615	0.645698	0.564773	1.14235	-1.10293	0.425403	-1.4663	0.799344	1.76083	0	0	0	0	0	0	0	0	0	0	0	0	0	0	0	0	0	0	0	0	0	0	0	0	0	0	0	0	0	0	0	0	0	0	0	0	0	0	0
707	1	1.87061	0.643082	0.569207	1.14548	-1.10192	0.42797	-1.47049	0.799973	1.76352	0	0	0	0	0	0	0	0	0	0	0	0	0	0	0	0	0	0	0	0	0	0	0	0	0	0	0	0	0	0	0	0	0	0	0	0	0	0	0
708	1	1.87507	0.640455	0.573673	1.14861	-1.10091	0.430572	-1.47466	0.800603	1.76621	0	0	0	0	0	0	0	0	0	0	0	0	0	0	0	0	0	0	0	0	0	0	0	0	0	0	0	0	0	0	0	0	0	0	0	0	0	0	0
709	1	1.87954	0.637817	0.57817	1.15172	-1.09989	0.433209	-1.47881	0.801232	1.7689	0	0	0	0	0	0	0	0	0	0	0	0	0	0	0	0	0	0	0	0	0	0	0	0	0	0	0	0	0	0	0	0	0	0	0	0	0	0	0
710	1	1.88401	0.635168	0.582698	1.15484	-1.09888	0.435881	-1.48293	0.801861	1.7716	0	0	0	0	0	0	0	0	0	0	0	0	0	0	0	0	0	0	0	0	0	0	0	0	0	0	0	0	0	0	0	0	0	0	0	0	0	0	0
711	1	1.8885	0.632506	0.587258	1.15794	-1.09787	0.438588	-1.48704	0.802491	1.77431	0	0	0	0	0	0	0	0	0	0	0	0	0	0	0	0	0	0	0	0	0	0	0	0	0	0	0	0	0	0	0	0	0	0	0	0	0	0	0
712	1	1.89299	0.629833	0.591851	1.16103	-1.09686	0.44133	-1.49113	0.80312	1.77702	0	0	0	0	0	0	0	0	0	0	0	0	0	0	0	0	0	0	0	0	0	0	0	0	0	0	0	0	0	0	0	0	0	0	0	0	0	0	0
713	1	1.89748	0.627149	0.596475	1.16412	-1.09585	0.444108	-1.4952	0.803749	1.77974	0	0	0	0	0	0	0	0	0	0	0	0	0	0	0	0	0	0	0	0	0	0	0	0	0	0	0	0	0	0	0	0	0	0	0	0	0	0	0
714	1	1.90199	0.624453	0.601133	1.1672	-1.09484	0.44692	-1.49924	0.804378	1.78246	0	0	0	0	0	0	0	0	0	0	0	0	0	0	0	0	0	0	0	0	0	0	0	0	0	0	0	0	0	0	0	0	0	0	0	0	0	0	0
715	1	1.9065	0.621745	0.605822	1.17027	-1.09384	0.449768	-1.50327	0.805007	1.78519	0	0	0	0	0	0	0	0	0	0	0	0	0	0	0	0	0	0	0	0	0	0	0	0	0	0	0	0	0	0	0	0	0	0	0	0	0	0	0
716	1	1.91102	0.619026	0.610545	1.17333	-1.09283	0.452652	-1.50727	0.805636	1.78792	0	0	0	0	0	0	0	0	0	0	0	0	0	0	0	0	0	0	0	0	0	0	0	0	0	0	0	0	0	0	0	0	0	0	0	0	0	0	0
717	1	1.91555	0.616294	0.615301	1.17638	-1.09183	0.455571	-1.51125	0.806264	1.79066	0	0	0	0	0	0	0	0	0	0	0	0	0	0	0	0	0	0	0	0	0	0	0	0	0	0	0	0	0	0	0	0	0	0	0	0	0	0	0
718	1	1.92009	0.613551	0.62009	1.17942	-1.09083	0.458526	-1.51521	0.806893	1.79341	0	0	0	0	0	0	0	0	0	0	0	0	0	0	0	0	0	0	0	0	0	0	0	0	0	0	0	0	0	0	0	0	0	0	0	0	0	0	0
719	1	1.92463	0.610796	0.624912	1.18246	-1.08983	0.461517	-1.51915	0.807521	1.79616	0	0	0	0	0	0	0	0	0	0	0	0	0	0	0	0	0	0	0	0	0	0	0	0	0	0	0	0	0	0	0	0	0	0	0	0	0	0	0
720	1	1.92919	0.608028	0.629769	1.18548	-1.08884	0.464544	-1.52306	0.808149	1.79892	0	0	0	0	0	0	0	0	0	0	0	0	0	0	0	0	0	0	0	0	0	0	0	0	0	0	0	0	0	0	0	0	0	0	0	0	0	0	0
721	1	1.93375	0.605249	0.634659	1.18849	-1.08785	0.467607	-1.52695	0.808777	1.80168	0	0	0	0	0	0	0	0	0	0	0	0	0	0	0	0	0	0	0	0	0	0	0	0	0	0	0	0	0	0	0	0	0	0	0	0	0	0	0
722	1	1.93831	0.602458	0.639583	1.1915	-1.08686	0.470706	-1.53082	0.809404	1.80445	0	0	0	0	0	0	0	0	0	0	0	0	0	0	0	0	0	0	0	0	0	0	0	0	0	0	0	0	0	0	0	0	0	0	0	0	0	0	0
723	1	1.94289	0.599654	0.644542	1.1945	-1.08587	0.473841	-1.53466	0.810031	1.80723	0	0	0	0	0	0	0	0	0	0	0	0	0	0	0	0	0	0	0	0	0	0	0	0	0	0	0	0	0	0	0	0	0	0	0	0	0	0	0
724	1	1.94748	0.596839	0.649536	1.19748	-1.08489	0.477012	-1.53848	0.810658	1.81001	0	0	0	0	0	0	0	0	0	0	0	0	0	0	0	0	0	0	0	0	0	0	0	0	0	0	0	0	0	0	0	0	0	0	0	0	0	0	0
725	1	1.95207	0.594011	0.654564	1.20046	-1.08392	0.48022	-1.54228	0.811285	1.8128	0	0	0	0	0	0	0	0	0	0	0	0	0	0	0	0	0	0	0	0	0	0	0	0	0	0	0	0	0	0	0	0	0	0	0	0	0	0	0
726	1	1.95667	0.59117	0.659628	1.20342	-1.08295	0.483465	-1.54605	0.811911	1.8156	0	0	0	0	0	0	0	0	0	0	0	0	0	0	0	0	0	0	0	0	0	0	0	0	0	0	0	0	0	0	0	0	0	0	0	0	0	0	0
727	1	1.96128	0.588318	0.664727	1.20638	-1.08198	0.486746	-1.5498	0.812537	1.8184	0	0	0	0	0	0	0	0	0	0	0	0	0	0	0	0	0	0	0	0	0	0	0	0	0	0	0	0	0	0	0	0	0	0	0	0	0	0	0
728	1	1.9659	0.585452	0.669861	1.20932	-1.08102	0.490064	-1.55353	0.813163	1.8212	0	0	0	0	0	0	0	0	0	0	0	0	0	0	0	0	0	0	0	0	0	0	0	0	0	0	0	0	0	0	0	0	0	0	0	0	0	0	0
729	1	1.97053	0.582575	0.675031	1.21226	-1.08006	0.493418	-1.55723	0.813788	1.82402	0	0	0	0	0	0	0	0	0	0	0	0	0	0	0	0	0	0	0	0	0	0	0	0	0	0	0	0	0	0	0	0	0	0	0	0	0	0	0
730	1	1.97516	0.579685	0.680238	1.21518	-1.07911	0.49681	-1.5609	0.814413	1.82684	0	0	0	0	0	0	0	0	0	0	0	0	0	0	0	0	0	0	0	0	0	0	0	0	0	0	0	0	0	0	0	0	0	0	0	0	0	0	0
731	1	1.97981	0.576782	0.68548	1.21809	-1.07817	0.500238	-1.56455	0.815037	1.82967	0	0	0	0	0	0	0	0	0	0	0	0	0	0	0	0	0	0	0	0	0	0	0	0	0	0	0	0	0	0	0	0	0	0	0	0	0	0	0
732	1	1.98446	0.573866	0.690759	1.221	-1.07723	0.503704	-1.56817	0.815661	1.8325	0	0	0	0	0	0	0	0	0	0	0	0	0	0	0	0	0	0	0	0	0	0	0	0	0	0	0	0	0	0	0	0	0	0	0	0	0	0	0
733	1	1.98912	0.570938	0.696075	1.22389	-1.0763	0.507207	-1.57177	0.816284	1.83534	0	0	0	0	0	0	0	0	0	0	0	0	0	0	0	0	0	0	0	0	0	0	0	0	0	0	0	0	0	0	0	0	0	0	0	0	0	0	0
734	1	1.99379	0.567997	0.701429	1.22676	-1.07537	0.510747	-1.57534	0.816907	1.83819	0	0	0	0	0	0	0	0	0	0	0	0	0	0	0	0	0	0	0	0	0	0	0	0	0	0	0	0	0	0	0	0	0	0	0	0	0	0	0
735	1	1.99848	0.565042	0.706819	1.22963	-1.07446	0.514325	-1.57888	0.81753	1.84104	0	0	0	0	0	0	0	0	0	0	0	0	0	0	0	0	0	0	0	0	0	0	0	0	0	0	0	0	0	0	0	0	0	0	0	0	0	0	0
736	1	2.00316	0.562075	0.712247	1.23249	-1.07355	0.51794	-1.5824	0.818152	1.8439	0	0	0	0	0	0	0	0	0	0	0	0	0	0	0	0	0	0	0	0	0	0	0	0	0	0	0	0	0	0	0	0	0	0	0	0	0	0	0
737	1	2.00786	0.559095	0.717713	1.23533	-1.07265	0.521592	-1.58589	0.818773	1.84677	0	0	0	0	0	0	0	0	0	0	0	0	0	0	0	0	0	0	0	0	0	0	0	0	0	0	0	0	0	0	0	0	0	0	0	0	0	0	0
738	1	2.01257	0.556102	0.723217	1.23816	-1.07175	0.525282	-1.58935	0.819394	1.84965	0	0	0	0	0	0	0	0	0	0	0	0	0	0	0	0	0	0	0	0	0	0	0	0	0	0	0	0	0	0	0	0	0	0	0	0	0	0	0
739	1	2.01729	0.553096	0.728759	1.24098	-1.07087	0.52901	-1.59279	0.820014	1.85253	0	0	0	0	0	0	0	0	0	0	0	0	0	0	0	0	0	0	0	0	0	0	0	0	0	0	0	0	0	0	0	0	0	0	0	0	0	0	0
740	1	2.02202	0.550076	0.73434	1.24379	-1.06999	0.532776	-1.59619	0.820633	1.85542	0	0	0	0	0	0	0	0	0	0	0	0	0	0	0	0	0	0	0	0	0	0	0	0	0	0	0	0	0	0	0	0	0	0	0	0	0	0	0
741	1	2.02675	0.547044	0.73996	1.24658	-1.06912	0.53658	-1.59957	0.821252	1.85831	0	0	0	0	0	0	0	0	0	0	0	0	0	0	0	0	0	0	0	0	0	0	0	0	0	0	0	0	0	0	0	0	0	0	0	0	0	0	0
742	1	2.0315	0.543997	0.74562	1.24936	-1.06827	0.540422	-1.60293	0.82187	1.86122	0	0	0	0	0	0	0	0	0	0	0	0	0	0	0	0	0	0	0	0	0	0	0	0	0	0	0	0	0	0	0	0	0	0	0	0	0	0	0
743	1	2.03625	0.540938	0.751318	1.25213	-1.06742	0.544301	-1.60625	0.822488	1.86413	0	0	0	0	0	0	0	0	0	0	0	0	0	0	0	0	0	0	0	0	0	0	0	0	0	0	0	0	0	0	0	0	0	0	0	0	0	0	0
744	1	2.04102	0.537864	0.757057	1.25488	-1.06658	0.548219	-1.60954	0.823104	1.86705	0	0	0	0	0	0	0	0	0	0	0	0	0	0	0	0	0	0	0	0	0	0	0	0	0	0	0	0	0	0	0	0	0	0	0	0	0	0	0
745	1	2.04579	0.534778	0.762836	1.25762	-1.06575	0.552175	-1.61281	0.82372	1.86997	0	0	0	0	0	0	0	0	0	0	0	0	0	0	0	0	0	0	0	0	0	0	0	0	0	0	0	0	0	0	0	0	0	0	0	0	0	0	0
746	1	2.05058	0.531677	0.768655	1.26035	-1.06494	0.556169	-1.61604	0.824336	1.87291	0	0	0	0	0	0	0	0	0	0	0	0	0	0	0	0	0	0	0	0	0	0	0	0	0	0	0	0	0	0	0	0	0	0	0	0	0	0	0
747	1	2.05537	0.528563	0.774514	1.26307	-1.06413	0.560202	-1.61925	0.82495	1.87585	0	0	0	0	0	0	0	0	0	0	0	0	0	0	0	0	0	0	0	0	0	0	0	0	0	0	0	0	0	0	0	0	0	0	0	0	0	0	0
748	1	2.06018	0.525435	0.780415	1.26577	-1.06334	0.564273	-1.62243	0.825563	1.8788	0	0	0	0	0	0	0	0	0	0	0	0	0	0	0	0	0	0	0	0	0	0	0	0	0	0	0	0	0	0	0	0	0	0	0	0	0	0	0
749	1	2.065	0.522293	0.786356	1.26845	-1.06256	0.568382	-1.62557	0.826176	1.88175	0	0	0	0	0	0	0	0	0	0	0	0	0	0	0	0	0	0	0	0	0	0	0	0	0	0	0	0	0	0	0	0	0	0	0	0	0	0	0
750	1	2.06982	0.519137	0.79234	1.27112	-1.06179	0.572529	-1.62869	0.826788	1.88472	0	0	0	0	0	0	0	0	0	0	0	0	0	0	0	0	0	0	0	0	0	0	0	0	0	0	0	0	0	0	0	0	0	0	0	0	0	0	0
751	1	2.07466	0.515967	0.798365	1.27378	-1.06104	0.576715	-1.63178	0.827399	1.88769	0	0	0	0	0	0	0	0	0	0	0	0	0	0	0	0	0	0	0	0	0	0	0	0	0	0	0	0	0	0	0	0	0	0	0	0	0	0	0
752	1	2.07951	0.512783	0.804432	1.27642	-1.06029	0.58094	-1.63483	0.828009	1.89067	0	0	0	0	0	0	0	0	0	0	0	0	0	0	0	0	0	0	0	0	0	0	0	0	0	0	0	0	0	0	0	0	0	0	0	0	0	0	0
753	1	2.08436	0.509585	0.810542	1.27905	-1.05957	0.585203	-1.63786	0.828618	1.89366	0	0	0	0	0	0	0	0	0	0	0	0	0	0	0	0	0	0	0	0	0	0	0	0	0	0	0	0	0	0	0	0	0	0	0	0	0	0	0
754	1	2.08923	0.506373	0.816695	1.28166	-1.05885	0.589505	-1.64085	0.829226	1.89665	0	0	0	0	0	0	0	0	0	0	0	0	0	0	0	0	0	0	0	0	0	0	0	0	0	0	0	0	0	0	0	0	0	0	0	0	0	0	0
755	1	2.09411	0.503146	0.82289	1.28426	-1.05815	0.593846	-1.64382	0.829832	1.89966	0	0	0	0	0	0	0	0	0	0	0	0	0	0	0	0	0	0	0	0	0	0	0	0	0	0	0	0	0	0	0	0	0	0	0	0	0	0	0
756	1	2.099	0.499904	0.829129	1.28684	-1.05746	0.598225	-1.64675	0.830438	1.90267	0	0	0	0	0	0	0	0	0	0	0	0	0	0	0	0	0	0	0	0	0	0	0	0	0	0	0	0	0	0	0	0	0	0	0	0	0	0	0
757	1	2.1039	0.496648	0.835412	1.2894	-1.05679	0.602643	-1.64965	0.831043	1.90569	0	0	0	0	0	0	0	0	0	0	0	0	0	0	0	0	0	0	0	0	0	0	0	0	0	0	0	0	0	0	0	0	0	0	0	0	0	0	0
758	1	2.10881	0.493378	0.841739	1.29195	-1.05614	0.6071	-1.65252	0.831647	1.90872	0	0	0	0	0	0	0	0	0	0	0	0	0	0	0	0	0	0	0	0	0	0	0	0	0	0	0	0	0	0	0	0	0	0	0	0	0	0	0
759	1	2.11374	0.490093	0.84811	1.29448	-1.0555	0.611595	-1.65536	0.832249	1.91176	0	0	0	0	0	0	0	0	0	0	0	0	0	0	0	0	0	0	0	0	0	0	0	0	0	0	0	0	0	0	0	0	0	0	0	0	0	0	0
760	1	2.11867	0.486793	0.854526	1.297	-1.05488	0.616129	-1.65816	0.832851	1.91481	0	0	0	0	0	0	0	0	0	0	0	0	0	0	0	0	0	0	0	0	0	0	0	0	0	0	0	0	0	0	0	0	0	0	0	0	0	0	0
761	1	2.12362	0.483478	0.860987	1.2995	-1.05427	0.620703	-1.66094	0.833451	1.91786	0	0	0	0	0	0	0	0	0	0	0	0	0	0	0	0	0	0	0	0	0	0	0	0	0	0	0	0	0	0	0	0	0	0	0	0	0	0	0
762	1	2.12857	0.480148	0.867494	1.30198	-1.05368	0.625314	-1.66368	0.83405	1.92093	0	0	0	0	0	0	0	0	0	0	0	0	0	0	0	0	0	0	0	0	0	0	0	0	0	0	0	0	0	0	0	0	0	0	0	0	0	0	0
763	1	2.13354	0.476802	0.874046	1.30445	-1.05311	0.629965	-1.66639	0.834647	1.924	0	0	0	0	0	0	0	0	0	0	0	0	0	0	0	0	0	0	0	0	0	0	0	0	0	0	0	0	0	0	0	0	0	0	0	0	0	0	0
764	1	2.13852	0.473442	0.880645	1.30689	-1.05256	0.634655	-1.66906	0.835243	1.92708	0	0	0	0	0	0	0	0	0	0	0	0	0	0	0	0	0	0	0	0	0	0	0	0	0	0	0	0	0	0	0	0	0	0	0	0	0	0	0
765	1	2.14352	0.470067	0.88729	1.30932	-1.05203	0.639384	-1.6717	0.835838	1.93018	0	0	0	0	0	0	0	0	0	0	0	0	0	0	0	0	0	0	0	0	0	0	0	0	0	0	0	0	0	0	0	0	0	0	0	0	0	0	0
766	1	2.14852	0.466676	0.893982	1.31174	-1.05151	0.644151	-1.67431	0.836432	1.93328	0	0	0	0	0	0	0	0	0	0	0	0	0	0	0	0	0	0	0	0	0	0	0	0	0	0	0	0	0	0	0	0	0	0	0	0	0	0	0
767	1	2.15354	0.46327	0.900721	1.31413	-1.05102	0.648958	-1.67689	0.837024	1.93639	0	0	0	0	0	0	0	0	0	0	0	0	0	0	0	0	0	0	0	0	0	0	0	0	0	0	0	0	0	0	0	0	0	0	0	0	0	0	0
768	1	2.15856	0.459848	0.907507	1.31651	-1.05054	0.653803	-1.67943	0.837615	1.9395	0	0	0	0	0	0	0	0	0	0	0	0	0	0	0	0	0	0	0	0	0	0	0	0	0	0	0	0	0	0	0	0	0	0	0	0	0	0	0
769	1	2.16361	0.45641	0.914342	1.31887	-1.05009	0.658687	-1.68194	0.838204	1.94263	0	0	0	0	0	0	0	0	0	0	0	0	0	0	0	0	0	0	0	0	0	0	0	0	0	0	0	0	0	0	0	0	0	0	0	0	0	0	0
770	1	2.16866	0.452957	0.921225	1.32121	-1.04965	0.663611	-1.68441	0.838791	1.94577	0	0	0	0	0	0	0	0	0	0	0	0	0	0	0	0	0	0	0	0	0	0	0	0	0	0	0	0	0	0	0	0	0	0	0	0	0	0	0
771	1	2.17372	0.449488	0.928156	1.32353	-1.04924	0.668573	-1.68685	0.839378	1.94892	0	0	0	0	0	0	0	0	0	0	0	0	0	0	0	0	0	0	0	0	0	0	0	0	0	0	0	0	0	0	0	0	0	0	0	0	0	0	0
772	1	2.1788	0.446003	0.935137	1.32583	-1.04885	0.673574	-1.68926	0.839962	1.95207	0	0	0	0	0	0	0	0	0	0	0	0	0	0	0	0	0	0	0	0	0	0	0	0	0	0	0	0	0	0	0	0	0	0	0	0	0	0	0
773	1	2.18389	0.442502	0.942168	1.32811	-1.04848	0.678614	-1.69163	0.840545	1.95524	0	0	0	0	0	0	0	0	0	0	0	0	0	0	0	0	0	0	0	0	0	0	0	0	0	0	0	0	0	0	0	0	0	0	0	0	0	0	0
774	1	2.189	0.438984	0.949248	1.33037	-1.04814	0.683693	-1.69397	0.841126	1.95842	0	0	0	0	0	0	0	0	0	0	0	0	0	0	0	0	0	0	0	0	0	0	0	0	0	0	0	0	0	0	0	0	0	0	0	0	0	0	0
775	1	2.19411	0.435451	0.956378	1.33261	-1.04782	0.688811	-1.69627	0.841706	1.9616	0	0	0	0	0	0	0	0	0	0	0	0	0	0	0	0	0	0	0	0	0	0	0	0	0	0	0	0	0	0	0	0	0	0	0	0	0	0	0
776	1	2.19924	0.431901	0.96356	1.33483	-1.04752	0.693968	-1.69854	0.842283	1.9648	0	0	0	0	0	0	0	0	0	0	0	0	0	0	0	0	0	0	0	0	0	0	0	0	0	0	0	0	0	0	0	0	0	0	0	0	0	0	0
777	1	2.20439	0.428334	0.970792	1.33703	-1.04725	0.699163	-1.70077	0.842859	1.96801	0	0	0	0	0	0	0	0	0	0	0	0	0	0	0	0	0	0	0	0	0	0	0	0	0	0	0	0	0	0	0	0	0	0	0	0	0	0	0
778	1	2.20954	0.424751	0.978076	1.33921	-1.04701	0.704398	-1.70297	0.843433	1.97123	0	0	0	0	0	0	0	0	0	0	0	0	0	0	0	0	0	0	0	0	0	0	0	0	0	0	0	0	0	0	0	0	0	0	0	0	0	0	0
779	1	2.21471	0.421151	0.985412	1.34137	-1.04678	0.709671	-1.70514	0.844006	1.97445	0	0	0	0	0	0	0	0	0	0	0	0	0	0	0	0	0	0	0	0	0	0	0	0	0	0	0	0	0	0	0	0	0	0	0	0	0	0	0
780	1	2.2199	0.417535	0.992801	1.3435	-1.04659	0.714983	-1.70726	0.844576	1.97769	0	0	0	0	0	0	0	0	0	0	0	0	0	0	0	0	0	0	0	0	0	0	0	0	0	0	0	0	0	0	0	0	0	0	0	0	0	0	0
781	1	2.22509	0.413901	1.00024	1.34562	-1.04642	0.720333	-1.70936	0.845144	1.98094	0	0	0	0	0	0	0	0	0	0	0	0	0	0	0	0	0	0	0	0	0	0	0	0	0	0	0	0	0	0	0	0	0	0	0	0	0	0	0
782	1	2.23031	0.410251	1.00774	1.34771	-1.04628	0.725722	-1.71141	0.845711	1.9842	0	0	0	0	0	0	0	0	0	0	0	0	0	0	0	0	0	0	0	0	0	0	0	0	0	0	0	0	0	0	0	0	0	0	0	0	0	0	0
783	1	2.23553	0.406583	1.01529	1.34978	-1.04617	0.73115	-1.71344	0.846275	1.98747	0	0	0	0	0	0	0	0	0	0	0	0	0	0	0	0	0	0	0	0	0	0	0	0	0	0	0	0	0	0	0	0	0	0	0	0	0	0	0
784	1	2.24077	0.402898	1.02289	1.35183	-1.04609	0.736616	-1.71542	0.846837	1.99075	0	0	0	0	0	0	0	0	0	0	0	0	0	0	0	0	0	0	0	0	0	0	0	0	0	0	0	0	0	0	0	0	0	0	0	0	0	0	0
785	1	2.24602	0.399195	1.03054	1.35385	-1.04603	0.74212	-1.71737	0.847397	1.99404	0	0	0	0	0	0	0	0	0	0	0	0	0	0	0	0	0	0	0	0	0	0	0	0	0	0	0	0	0	0	0	0	0	0	0	0	0	0	0
786	1	2.25129	0.395475	1.03826	1.35586	-1.04601	0.747663	-1.71929	0.847955	1.99734	0	0	0	0	0	0	0	0	0	0	0	0	0	0	0	0	0	0	0	0	0	0	0	0	0	0	0	0	0	0	0	0	0	0	0	0	0	0	0
787	1	2.25657	0.391737	1.04603	1.35783	-1.04601	0.753245	-1.72116	0.848511	2.00066	0	0	0	0	0	0	0	0	0	0	0	0	0	0	0	0	0	0	0	0	0	0	0	0	0	0	0	0	0	0	0	0	0	0	0	0	0	0	0
788	1	2.26187	0.387981	1.05385	1.35979	-1.04605	0.758864	-1.72301	0.849064	2.00398	0	0	0	0	0	0	0	0	0	0	0	0	0	0	0	0	0	0	0	0	0	0	0	0	0	0	0	0	0	0	0	0	0	0	0	0	0	0	0
789	1	2.26718	0.384208	1.06173	1.36172	-1.04612	0.764522	-1.72481	0.849616	2.00732	0	0	0	0	0	0	0	0	0	0	0	0	0	0	0	0	0	0	0	0	0	0	0	0	0	0	0	0	0	0	0	0	0	0	0	0	0	0	0
790	1	2.27251	0.380416	1.06967	1.36363	-1.04622	0.770218	-1.72658	0.850164	2.01067	0	0	0	0	0	0	0	0	0	0	0	0	0	0	0	0	0	0	0	0	0	0	0	0	0	0	0	0	0	0	0	0	0	0	0	0	0	0	0
791	1	2.27785	0.376606	1.07766	1.36551	-1.04635	0.775952	-1.72832	0.850711	2.01403	0	0	0	0	0	0	0	0	0	0	0	0	0	0	0	0	0	0	0	0	0	0	0	0	0	0	0	0	0	0	0	0	0	0	0	0	0	0	0
792	1	2.28321	0.372778	1.08572	1.36736	-1.04652	0.781723	-1.73002	0.851255	2.0174	0	0	0	0	0	0	0	0	0	0	0	0	0	0	0	0	0	0	0	0	0	0	0	0	0	0	0	0	0	0	0	0	0	0	0	0	0	0	0
793	1	2.28858	0.368932	1.09383	1.36919	-1.04672	0.787533	-1.73168	0.851796	2.02079	0	0	0	0	0	0	0	0	0	0	0	0	0	0	0	0	0	0	0	0	0	0	0	0	0	0	0	0	0	0	0	0	0	0	0	0	0	0	0
794	1	2.29397	0.365066	1.102	1.371	-1.04696	0.79338	-1.7333	0.852335	2.02418	0	0	0	0	0	0	0	0	0	0	0	0	0	0	0	0	0	0	0	0	0	0	0	0	0	0	0	0	0	0	0	0	0	0	0	0	0	0	0
795	1	2.29938	0.361182	1.11023	1.37278	-1.04723	0.799265	-1.73489	0.852871	2.02759	0	0	0	0	0	0	0	0	0	0	0	0	0	0	0	0	0	0	0	0	0	0	0	0	0	0	0	0	0	0	0	0	0	0	0	0	0	0	0
796	1	2.3048	0.357279	1.11852	1.37453	-1.04754	0.805187	-1.73644	0.853404	2.03101	0	0	0	0	0	0	0	0	0	0	0	0	0	0	0	0	0	0	0	0	0	0	0	0	0	0	0	0	0	0	0	0	0	0	0	0	0	0	0
797	1	2.31023	0.353357	1.12687	1.37625	-1.04789	0.811146	-1.73796	0.853935	2.03445	0	0	0	0	0	0	0	0	0	0	0	0	0	0	0	0	0	0	0	0	0	0	0	0	0	0	0	0	0	0	0	0	0	0	0	0	0	0	0
798	1	2.31569	0.349416	1.13528	1.37795	-1.04827	0.817143	-1.73944	0.854463	2.03789	0	0	0	0	0	0	0	0	0	0	0	0	0	0	0	0	0	0	0	0	0	0	0	0	0	0	0	0	0	0	0	0	0	0	0	0	0	0	0
799	1	2.32116	0.345456	1.14376	1.37962	-1.04869	0.823177	-1.74088	0.854988	2.04135	0	0	0	0	0	0	0	0	0	0	0	0	0	0	0	0	0	0	0	0	0	0	0	0	0	0	0	0	0	0	0	0	0	0	0	0	0	0	0
800	1	2.32664	0.341476	1.15229	1.38126	-1.04916	0.829248	-1.74229	0.855511	2.04482	0	0	0	0	0	0	0	0	0	0	0	0	0	0	0	0	0	0	0	0	0	0	0	0	0	0	0	0	0	0	0	0	0	0	0	0	0	0	0
801	1	2.33214	0.337476	1.16089	1.38288	-1.04966	0.835355	-1.74366	0.85603	2.04831	0	0	0	0	0	0	0	0	0	0	0	0	0	0	0	0	0	0	0	0	0	0	0	0	0	0	0	0	0	0	0	0	0	0	0	0	0	0	0
802	1	2.33766	0.333457	1.16956	1.38446	-1.0502	0.8415	-1.74499	0.856546	2.05181	0	0	0	0	0	0	0	0	0	0	0	0	0	0	0	0	0	0	0	0	0	0	0	0	0	0	0	0	0	0	0	0	0	0	0	0	0	0	0
803	1	2.3432	0.329417	1.17828	1.38602	-1.05078	0.84768	-1.74629	0.85706	2.05532	0	0	0	0	0	0	0	0	0	0	0	0	0	0	0	0	0	0	0	0	0	0	0	0	0	0	0	0	0	0	0	0	0	0	0	0	0	0	0
804	1	2.34875	0.325358	1.18707	1.38755	-1.05141	0.853897	-1.74755	0.85757	2.05884	0	0	0	0	0	0	0	0	0	0	0	0	0	0	0	0	0	0	0	0	0	0	0	0	0	0	0	0	0	0	0	0	0	0	0	0	0	0	0
805	1	2.35433	0.321278	1.19593	1.38904	-1.05208	0.86015	-1.74878	0.858077	2.06238	0	0	0	0	0	0	0	0	0	0	0	0	0	0	0	0	0	0	0	0	0	0	0	0	0	0	0	0	0	0	0	0	0	0	0	0	0	0	0
806	1	2.35991	0.317177	1.20485	1.39051	-1.05279	0.866439	-1.74997	0.85858	2.06593	0	0	0	0	0	0	0	0	0	0	0	0	0	0	0	0	0	0	0	0	0	0	0	0	0	0	0	0	0	0	0	0	0	0	0	0	0	0	0
807	1	2.36552	0.313057	1.21384	1.39195	-1.05355	0.872764	-1.75112	0.859081	2.0695	0	0	0	0	0	0	0	0	0	0	0	0	0	0	0	0	0	0	0	0	0	0	0	0	0	0	0	0	0	0	0	0	0	0	0	0	0	0	0
808	1	2.37115	0.308915	1.2229	1.39335	-1.05436	0.879124	-1.75224	0.859578	2.07308	0	0	0	0	0	0	0	0	0	0	0	0	0	0	0	0	0	0	0	0	0	0	0	0	0	0	0	0	0	0	0	0	0	0	0	0	0	0	0
809	1	2.37679	0.304752	1.23202	1.39473	-1.05521	0.88552	-1.75332	0.860071	2.07667	0	0	0	0	0	0	0	0	0	0	0	0	0	0	0	0	0	0	0	0	0	0	0	0	0	0	0	0	0	0	0	0	0	0	0	0	0	0	0
810	1	2.38245	0.300568	1.24121	1.39607	-1.0561	0.891951	-1.75437	0.860562	2.08028	0	0	0	0	0	0	0	0	0	0	0	0	0	0	0	0	0	0	0	0	0	0	0	0	0	0	0	0	0	0	0	0	0	0	0	0	0	0	0
811	1	2.38813	0.296363	1.25048	1.39738	-1.05705	0.898417	-1.75538	0.861048	2.08391	0	0	0	0	0	0	0	0	0	0	0	0	0	0	0	0	0	0	0	0	0	0	0	0	0	0	0	0	0	0	0	0	0	0	0	0	0	0	0
812	1	2.39383	0.292136	1.25981	1.39866	-1.05804	0.904918	-1.75636	0.861531	2.08754	0	0	0	0	0	0	0	0	0	0	0	0	0	0	0	0	0	0	0	0	0	0	0	0	0	0	0	0	0	0	0	0	0	0	0	0	0	0	0
813	1	2.39955	0.287888	1.26921	1.3999	-1.05909	0.911453	-1.7573	0.86201	2.0912	0	0	0	0	0	0	0	0	0	0	0	0	0	0	0	0	0	0	0	0	0	0	0	0	0	0	0	0	0	0	0	0	0	0	0	0	0	0	0
814	1	2.40529	0.283618	1.27868	1.40111	-1.06018	0.918022	-1.7582	0.862486	2.09486	0	0	0	0	0	0	0	0	0	0	0	0	0	0	0	0	0	0	0	0	0	0	0	0	0	0	0	0	0	0	0	0	0	0	0	0	0	0	0
815	1	2.41104	0.279326	1.28822	1.40229	-1.06133	0.924625	-1.75907	0.862957	2.09855	0	0	0	0	0	0	0	0	0	0	0	0	0	0	0	0	0	0	0	0	0	0	0	0	0	0	0	0	0	0	0	0	0	0	0	0	0	0	0
816	1	2.41682	0.275011	1.29784	1.40343	-1.06253	0.931262	-1.75991	0.863425	2.10225	0	0	0	0	0	0	0	0	0	0	0	0	0	0	0	0	0	0	0	0	0	0	0	0	0	0	0	0	0	0	0	0	0	0	0	0	0	0	0
817	1	2.42262	0.270674	1.30753	1.40454	-1.06379	0.937933	-1.76071	0.863889	2.10596	0	0	0	0	0	0	0	0	0	0	0	0	0	0	0	0	0	0	0	0	0	0	0	0	0	0	0	0	0	0	0	0	0	0	0	0	0	0	0
818	1	2.42843	0.266314	1.3173	1.40561	-1.06509	0.944636	-1.76148	0.864348	2.10969	0	0	0	0	0	0	0	0	0	0	0	0	0	0	0	0	0	0	0	0	0	0	0	0	0	0	0	0	0	0	0	0	0	0	0	0	0	0	0
819	1	2.43427	0.261932	1.32713	1.40664	-1.06646	0.951373	-1.76221	0.864804	2.11344	0	0	0	0	0	0	0	0	0	0	0	0	0	0	0	0	0	0	0	0	0	0	0	0	0	0	0	0	0	0	0	0	0	0	0	0	0	0	0
820	1	2.44013	0.257526	1.33705	1.40764	-1.06788	0.958142	-1.76291	0.865255	2.1172	0	0	0	0	0	0	0	0	0	0	0	0	0	0	0	0	0	0	0	0	0	0	0	0	0	0	0	0	0	0	0	0	0	0	0	0	0	0	0
821	1	2.446	0.253097	1.34704	1.4086	-1.06936	0.964944	-1.76357	0.865702	2.12098	0	0	0	0	0	0	0	0	0	0	0	0	0	0	0	0	0	0	0	0	0	0	0	0	0	0	0	0	0	0	0	0	0	0	0	0	0	0	0
822	1	2.4519	0.248644	1.3571	1.40953	-1.07089	0.971778	-1.76421	0.866145	2.12477	0	0	0	0	0	0	0	0	0	0	0	0	0	0	0	0	0	0	0	0	0	0	0	0	0	0	0	0	0	0	0	0	0	0	0	0	0	0	0
823	1	2.45782	0.244168	1.36725	1.41042	-1.07249	0.978643	-1.7648	0.866583	2.12858	0	0	0	0	0	0	0	0	0	0	0	0	0	0	0	0	0	0	0	0	0	0	0	0	0	0	0	0	0	0	0	0	0	0	0	0	0	0	0
824	1	2.46377	0.239668	1.37747	1.41126	-1.07415	0.98554	-1.76537	0.867017	2.13241	0	0	0	0	0	0	0	0	0	0	0	0	0	0	0	0	0	0	0	0	0	0	0	0	0	0	0	0	0	0	0	0	0	0	0	0	0	0	0
825	1	2.46973	0.235144	1.38778	1.41207	-1.07587	0.992467	-1.7659	0.867446	2.13626	0	0	0	0	0	0	0	0	0	0	0	0	0	0	0	0	0	0	0	0	0	0	0	0	0	0	0	0	0	0	0	0	0	0	0	0	0	0	0
826	1	2.47572	0.230595	1.39816	1.41284	-1.07765	0.999426	-1.76641	0.867871	2.14012	0	0	0	0	0	0	0	0	0	0	0	0	0	0	0	0	0	0	0	0	0	0	0	0	0	0	0	0	0	0	0	0	0	0	0	0	0	0	0
827	1	2.48172	0.226021	1.40862	1.41357	-1.0795	1.00641	-1.76688	0.86829	2.144	0	0	0	0	0	0	0	0	0	0	0	0	0	0	0	0	0	0	0	0	0	0	0	0	0	0	0	0	0	0	0	0	0	0	0	0	0	0	0
828	1	2.48775	0.221423	1.41917	1.41426	-1.08141	1.01343	-1.76731	0.868705	2.1479	0	0	0	0	0	0	0	0	0	0	0	0	0	0	0	0	0	0	0	0	0	0	0	0	0	0	0	0	0	0	0	0	0	0	0	0	0	0	0
829	1	2.49381	0.2168	1.4298	1.41491	-1.08339	1.02048	-1.76772	0.869115	2.15182	0	0	0	0	0	0	0	0	0	0	0	0	0	0	0	0	0	0	0	0	0	0	0	0	0	0	0	0	0	0	0	0	0	0	0	0	0	0	0
830	1	2.49988	0.212151	1.44051	1.41552	-1.08543	1.02756	-1.7681	0.86952	2.15575	0	0	0	0	0	0	0	0	0	0	0	0	0	0	0	0	0	0	0	0	0	0	0	0	0	0	0	0	0	0	0	0	0	0	0	0	0	0	0
831	1	2.50598	0.207477	1.4513	1.41608	-1.08755	1.03466	-1.76844	0.869919	2.15971	0	0	0	0	0	0	0	0	0	0	0	0	0	0	0	0	0	0	0	0	0	0	0	0	0	0	0	0	0	0	0	0	0	0	0	0	0	0	0
832	1	2.51211	0.202776	1.46219	1.4166	-1.08973	1.0418	-1.76876	0.870314	2.16368	0	0	0	0	0	0	0	0	0	0	0	0	0	0	0	0	0	0	0	0	0	0	0	0	0	0	0	0	0	0	0	0	0	0	0	0	0	0	0
833	1	2.51826	0.19805	1.47315	1.41708	-1.09199	1.04896	-1.76905	0.870703	2.16767	0	0	0	0	0	0	0	0	0	0	0	0	0	0	0	0	0	0	0	0	0	0	0	0	0	0	0	0	0	0	0	0	0	0	0	0	0	0	0
834	1	2.52443	0.193297	1.48421	1.41751	-1.09431	1.05615	-1.76931	0.871087	2.17168	0	0	0	0	0	0	0	0	0	0	0	0	0	0	0	0	0	0	0	0	0	0	0	0	0	0	0	0	0	0	0	0	0	0	0	0	0	0	0
835	1	2.53062	0.188518	1.49535	1.4179	-1.09672	1.06337	-1.76954	0.871465	2.17571	0	0	0	0	0	0	0	0	0	0	0	0	0	0	0	0	0	0	0	0	0	0	0	0	0	0	0	0	0	0	0	0	0	0	0	0	0	0	0
836	1	2.53684	0.183712	1.50659	1.41824	-1.09919	1.07061	-1.76974	0.871837	2.17976	0	0	0	0	0	0	0	0	0	0	0	0	0	0	0	0	0	0	0	0	0	0	0	0	0	0	0	0	0	0	0	0	0	0	0	0	0	0	0
837	1	2.54309	0.178878	1.51791	1.41854	-1.10175	1.07788	-1.76992	0.872204	2.18383	0	0	0	0	0	0	0	0	0	0	0	0	0	0	0	0	0	0	0	0	0	0	0	0	0	0	0	0	0	0	0	0	0	0	0	0	0	0	0
838	1	2.54936	0.174017	1.52932	1.41879	-1.10438	1.08517	-1.77006	0.872565	2.18791	0	0	0	0	0	0	0	0	0	0	0	0	0	0	0	0	0	0	0	0	0	0	0	0	0	0	0	0	0	0	0	0	0	0	0	0	0	0	0
839	1	2.55566	0.169129	1.54083	1.41899	-1.10709	1.09249	-1.77019	0.87292	2.19202	0	0	0	0	0	0	0	0	0	0	0	0	0	0	0	0	0	0	0	0	0	0	0	0	0	0	0	0	0	0	0	0	0	0	0	0	0	0	0
840	1	2.56198	0.164212	1.55243	1.41914	-1.10988	1.09983	-1.77028	0.873269	2.19615	0	0	0	0	0	0	0	0	0	0	0	0	0	0	0	0	0	0	0	0	0	0	0	0	0	0	0	0	0	0	0	0	0	0	0	0	0	0	0
841	1	2.56833	0.159267	1.56412	1.41925	-1.11275	1.1072	-1.77035	0.873612	2.2003	0	0	0	0	0	0	0	0	0	0	0	0	0	0	0	0	0	0	0	0	0	0	0	0	0	0	0	0	0	0	0	0	0	0	0	0	0	0	0
842	1	2.57471	0.154293	1.57591	1.4193	-1.11571	1.11459	-1.7704	0.873949	2.20448	0	0	0	0	0	0	0	0	0	0	0	0	0	0	0	0	0	0	0	0	0	0	0	0	0	0	0	0	0	0	0	0	0	0	0	0	0	0	0
843	1	2.58111	0.149291	1.5878	1.41931	-1.11875	1.122	-1.77042	0.874279	2.20867	0	0	0	0	0	0	0	0	0	0	0	0	0	0	0	0	0	0	0	0	0	0	0	0	0	0	0	0	0	0	0	0	0	0	0	0	0	0	0
844	1	2.58754	0.144259	1.59978	1.41926	-1.12188	1.12944	-1.77042	0.874602	2.21289	0	0	0	0	0	0	0	0	0	0	0	0	0	0	0	0	0	0	0	0	0	0	0	0	0	0	0	0	0	0	0	0	0	0	0	0	0	0	0
845	1	2.594	0.139197	1.61187	1.41916	-1.1251	1.13689	-1.7704	0.874919	2.21712	0	0	0	0	0	0	0	0	0	0	0	0	0	0	0	0	0	0	0	0	0	0	0	0	0	0	0	0	0	0	0	0	0	0	0	0	0	0	0
846	1	2.60048	0.134105	1.62405	1.41901	-1.12841	1.14437	-1.77036	0.87523	2.22138	0	0	0	0	0	0	0	0	0	0	0	0	0	0	0	0	0	0	0	0	0	0	0	0	0	0	0	0	0	0	0	0	0	0	0	0	0	0	0
847	1	2.607	0.128984	1.63633	1.41881	-1.1318	1.15187	-1.7703	0.875533	2.22567	0	0	0	0	0	0	0	0	0	0	0	0	0	0	0	0	0	0	0	0	0	0	0	0	0	0	0	0	0	0	0	0	0	0	0	0	0	0	0
848	1	2.61354	0.123831	1.64872	1.41855	-1.13529	1.15939	-1.77021	0.87583	2.22997	0	0	0	0	0	0	0	0	0	0	0	0	0	0	0	0	0	0	0	0	0	0	0	0	0	0	0	0	0	0	0	0	0	0	0	0	0	0	0
849	1	2.62012	0.118648	1.66121	1.41824	-1.13888	1.16692	-1.77011	0.876119	2.2343	0	0	0	0	0	0	0	0	0	0	0	0	0	0	0	0	0	0	0	0	0	0	0	0	0	0	0	0	0	0	0	0	0	0	0	0	0	0	0
850	1	2.62672	0.113433	1.6738	1.41787	-1.14256	1.17448	-1.76999	0.876401	2.23865	0	0	0	0	0	0	0	0	0	0	0	0	0	0	0	0	0	0	0	0	0	0	0	0	0	0	0	0	0	0	0	0	0	0	0	0	0	0	0
851	1	2.63335	0.108187	1.6865	1.41745	-1.14634	1.18205	-1.76985	0.876676	2.24303	0	0	0	0	0	0	0	0	0	0	0	0	0	0	0	0	0	0	0	0	0	0	0	0	0	0	0	0	0	0	0	0	0	0	0	0	0	0	0
852	1	2.64001	0.102909	1.69931	1.41697	-1.15021	1.18964	-1.7697	0.876943	2.24743	0	0	0	0	0	0	0	0	0	0	0	0	0	0	0	0	0	0	0	0	0	0	0	0	0	0	0	0	0	0	0	0	0	0	0	0	0	0	0
853	1	2.6467	0.0975978	1.71223	1.41643	-1.15419	1.19724	-1.76953	0.877203	2.25186	0	0	0	0	0	0	0	0	0	0	0	0	0	0	0	0	0	0	0	0	0	0	0	0	0	0	0	0	0	0	0	0	0	0	0	0	0	0	0
854	1	2.65343	0.0922542	1.72525	1.41583	-1.15827	1.20486	-1.76935	0.877455	2.25631	0	0	0	0	0	0	0	0	0	0	0	0	0	0	0	0	0	0	0	0	0	0	0	0	0	0	0	0	0	0	0	0	0	0	0	0	0	0	0
855	1	2.66018	0.0868774	1.73839	1.41517	-1.16246	1.21249	-1.76915	0.877699	2.26078	0	0	0	0	0	0	0	0	0	0	0	0	0	0	0	0	0	0	0	0	0	0	0	0	0	0	0	0	0	0	0	0	0	0	0	0	0	0	0
856	1	2.66697	0.081467	1.75164	1.41445	-1.16675	1.22014	-1.76894	0.877935	2.26528	0	0	0	0	0	0	0	0	0	0	0	0	0	0	0	0	0	0	0	0	0	0	0	0	0	0	0	0	0	0	0	0	0	0	0	0	0	0	0
857	1	2.67379	0.0760226	1.76501	1.41367	-1.17115	1.2278	-1.76872	0.878162	2.26981	0	0	0	0	0	0	0	0	0	0	0	0	0	0	0	0	0	0	0	0	0	0	0	0	0	0	0	0	0	0	0	0	0	0	0	0	0	0	0
858	1	2.68065	0.0705438	1.77849	1.41282	-1.17567	1.23548	-1.76849	0.878382	2.27437	0	0	0	0	0	0	0	0	0	0	0	0	0	0	0	0	0	0	0	0	0	0	0	0	0	0	0	0	0	0	0	0	0	0	0	0	0	0	0
859	1	2.68753	0.0650302	1.79208	1.41192	-1.18029	1.24316	-1.76825	0.878593	2.27895	0	0	0	0	0	0	0	0	0	0	0	0	0	0	0	0	0	0	0	0	0	0	0	0	0	0	0	0	0	0	0	0	0	0	0	0	0	0	0
860	1	2.69445	0.0594813	1.8058	1.41094	-1.18503	1.25085	-1.76801	0.878795	2.28355	0	0	0	0	0	0	0	0	0	0	0	0	0	0	0	0	0	0	0	0	0	0	0	0	0	0	0	0	0	0	0	0	0	0	0	0	0	0	0
861	1	2.70141	0.0538966	1.81964	1.40991	-1.18988	1.25856	-1.76776	0.878988	2.28819	0	0	0	0	0	0	0	0	0	0	0	0	0	0	0	0	0	0	0	0	0	0	0	0	0	0	0	0	0	0	0	0	0	0	0	0	0	0	0
862	1	2.7084	0.0482758	1.83359	1.4088	-1.19485	1.26627	-1.7675	0.879173	2.29285	0	0	0	0	0	0	0	0	0	0	0	0	0	0	0	0	0	0	0	0	0	0	0	0	0	0	0	0	0	0	0	0	0	0	0	0	0	0	0
863	1	2.71542	0.0426183	1.84768	1.40763	-1.19995	1.27399	-1.76724	0.879348	2.29755	0	0	0	0	0	0	0	0	0	0	0	0	0	0	0	0	0	0	0	0	0	0	0	0	0	0	0	0	0	0	0	0	0	0	0	0	0	0	0
864	1	2.72248	0.0369237	1.86188	1.40639	-1.20516	1.28171	-1.76698	0.879514	2.30227	0	0	0	0	0	0	0	0	0	0	0	0	0	0	0	0	0	0	0	0	0	0	0	0	0	0	0	0	0	0	0	0	0	0	0	0	0	0	0
865	1	2.72958	0.0311915	1.87622	1.40508	-1.2105	1.28944	-1.76672	0.879671	2.30702	0	0	0	0	0	0	0	0	0	0	0	0	0	0	0	0	0	0	0	0	0	0	0	0	0	0	0	0	0	0	0	0	0	0	0	0	0	0	0
866	1	2.73671	0.0254213	1.89068	1.40369	-1.21597	1.29718	-1.76646	0.879817	2.3118	0	0	0	0	0	0	0	0	0	0	0	0	0	0	0	0	0	0	0	0	0	0	0	0	0	0	0	0	0	0	0	0	0	0	0	0	0	0	0
867	1	2.74388	0.0196124	1.90527	1.40224	-1.22157	1.30492	-1.7662	0.879954	2.31661	0	0	0	0	0	0	0	0	0	0	0	0	0	0	0	0	0	0	0	0	0	0	0	0	0	0	0	0	0	0	0	0	0	0	0	0	0	0	0
868	1	2.75109	0.0137644	1.91999	1.40071	-1.22729	1.31266	-1.76595	0.880082	2.32145	0	0	0	0	0	0	0	0	0	0	0	0	0	0	0	0	0	0	0	0	0	0	0	0	0	0	0	0	0	0	0	0	0	0	0	0	0	0	0
869	1	2.75834	0.00787673	1.93485	1.39911	-1.23315	1.3204	-1.7657	0.880198	2.32632	0	0	0	0	0	0	0	0	0	0	0	0	0	0	0	0	0	0	0	0	0	0	0	0	0	0	0	0	0	0	0	0	0	0	0	0	0	0	0
870	1	2.76563	0.00194891	1.94984	1.39743	-1.23915	1.32814	-1.76546	0.880305	2.33123	0	0	0	0	0	0	0	0	0	0	0	0	0	0	0	0	0	0	0	0	0	0	0	0	0	0	0	0	0	0	0	0	0	0	0	0	0	0	0
871	1	2.77295	-0.00401964	1.96497	1.39568	-1.24529	1.33588	-1.76523	0.880401	2.33616	0	0	0	0	0	0	0	0	0	0	0	0	0	0	0	0	0	0	0	0	0	0	0	0	0	0	0	0	0	0	0	0	0	0	0	0	0	0	0
872	1	2.78032	-0.0100295	1.98024	1.39385	-1.25157	1.34362	-1.76501	0.880486	2.34113	0	0	0	0	0	0	0	0	0	0	0	0	0	0	0	0	0	0	0	0	0	0	0	0	0	0	0	0	0	0	0	0	0	0	0	0	0	0	0
873	1	2.78772	-0.0160812	1.99565	1.39194	-1.25799	1.35136	-1.76481	0.88056	2.34613	0	0	0	0	0	0	0	0	0	0	0	0	0	0	0	0	0	0	0	0	0	0	0	0	0	0	0	0	0	0	0	0	0	0	0	0	0	0	0
874	1	2.79517	-0.0221753	2.01121	1.38995	-1.26456	1.35909	-1.76462	0.880623	2.35117	0	0	0	0	0	0	0	0	0	0	0	0	0	0	0	0	0	0	0	0	0	0	0	0	0	0	0	0	0	0	0	0	0	0	0	0	0	0	0
875	1	2.80266	-0.0283125	2.02691	1.38787	-1.27128	1.36681	-1.76445	0.880674	2.35624	0	0	0	0	0	0	0	0	0	0	0	0	0	0	0	0	0	0	0	0	0	0	0	0	0	0	0	0	0	0	0	0	0	0	0	0	0	0	0
876	1	2.8102	-0.0344933	2.04276	1.38572	-1.27815	1.37452	-1.76429	0.880714	2.36134	0	0	0	0	0	0	0	0	0	0	0	0	0	0	0	0	0	0	0	0	0	0	0	0	0	0	0	0	0	0	0	0	0	0	0	0	0	0	0
877	1	2.81777	-0.0407184	2.05875	1.38347	-1.28517	1.38222	-1.76416	0.880742	2.36649	0	0	0	0	0	0	0	0	0	0	0	0	0	0	0	0	0	0	0	0	0	0	0	0	0	0	0	0	0	0	0	0	0	0	0	0	0	0	0
878	1	2.82539	-0.0469884	2.0749	1.38115	-1.29236	1.38992	-1.76406	0.880757	2.37166	0	0	0	0	0	0	0	0	0	0	0	0	0	0	0	0	0	0	0	0	0	0	0	0	0	0	0	0	0	0	0	0	0	0	0	0	0	0	0
879	1	2.83306	-0.053304	2.0912	1.37873	-1.2997	1.39759	-1.76398	0.880761	2.37688	0	0	0	0	0	0	0	0	0	0	0	0	0	0	0	0	0	0	0	0	0	0	0	0	0	0	0	0	0	0	0	0	0	0	0	0	0	0	0
880	1	2.84077	-0.0596657	2.10766	1.37622	-1.30721	1.40526	-1.76393	0.880751	2.38213	0	0	0	0	0	0	0	0	0	0	0	0	0	0	0	0	0	0	0	0	0	0	0	0	0	0	0	0	0	0	0	0	0	0	0	0	0	0	0
881	1	2.84853	-0.0660744	2.12428	1.37363	-1.31489	1.4129	-1.76392	0.880729	2.38741	0	0	0	0	0	0	0	0	0	0	0	0	0	0	0	0	0	0	0	0	0	0	0	0	0	0	0	0	0	0	0	0	0	0	0	0	0	0	0
882	1	2.85633	-0.0725307	2.14106	1.37094	-1.32274	1.42053	-1.76393	0.880694	2.39274	0	0	0	0	0	0	0	0	0	0	0	0	0	0	0	0	0	0	0	0	0	0	0	0	0	0	0	0	0	0	0	0	0	0	0	0	0	0	0
883	1	2.86419	-0.0790353	2.15801	1.36816	-1.33077	1.42814	-1.76399	0.880645	2.39811	0	0	0	0	0	0	0	0	0	0	0	0	0	0	0	0	0	0	0	0	0	0	0	0	0	0	0	0	0	0	0	0	0	0	0	0	0	0	0
884	1	2.87209	-0.085589	2.17511	1.36528	-1.33897	1.43572	-1.76409	0.880582	2.40351	0	0	0	0	0	0	0	0	0	0	0	0	0	0	0	0	0	0	0	0	0	0	0	0	0	0	0	0	0	0	0	0	0	0	0	0	0	0	0
885	1	2.88004	-0.0921925	2.19239	1.3623	-1.34735	1.44328	-1.76423	0.880506	2.40896	0	0	0	0	0	0	0	0	0	0	0	0	0	0	0	0	0	0	0	0	0	0	0	0	0	0	0	0	0	0	0	0	0	0	0	0	0	0	0
886	1	2.88804	-0.0988466	2.20984	1.35922	-1.35592	1.45082	-1.76442	0.880415	2.41445	0	0	0	0	0	0	0	0	0	0	0	0	0	0	0	0	0	0	0	0	0	0	0	0	0	0	0	0	0	0	0	0	0	0	0	0	0	0	0
887	1	2.89609	-0.105552	2.22747	1.35605	-1.36467	1.45833	-1.76465	0.88031	2.41998	0	0	0	0	0	0	0	0	0	0	0	0	0	0	0	0	0	0	0	0	0	0	0	0	0	0	0	0	0	0	0	0	0	0	0	0	0	0	0
888	1	2.90419	-0.11231	2.24527	1.35277	-1.37362	1.4658	-1.76494	0.880189	2.42555	0	0	0	0	0	0	0	0	0	0	0	0	0	0	0	0	0	0	0	0	0	0	0	0	0	0	0	0	0	0	0	0	0	0	0	0	0	0	0
889	1	2.91235	-0.11912	2.26325	1.34938	-1.38277	1.47324	-1.76529	0.880054	2.43117	0	0	0	0	0	0	0	0	0	0	0	0	0	0	0	0	0	0	0	0	0	0	0	0	0	0	0	0	0	0	0	0	0	0	0	0	0	0	0
890	1	2.92056	-0.125985	2.28141	1.34589	-1.39211	1.48065	-1.7657	0.879903	2.43683	0	0	0	0	0	0	0	0	0	0	0	0	0	0	0	0	0	0	0	0	0	0	0	0	0	0	0	0	0	0	0	0	0	0	0	0	0	0	0
891	1	2.92883	-0.132904	2.29976	1.34229	-1.40166	1.48802	-1.76617	0.879736	2.44254	0	0	0	0	0	0	0	0	0	0	0	0	0	0	0	0	0	0	0	0	0	0	0	0	0	0	0	0	0	0	0	0	0	0	0	0	0	0	0
892	1	2.93715	-0.139879	2.3183	1.33858	-1.41142	1.49535	-1.7667	0.879553	2.44829	0	0	0	0	0	0	0	0	0	0	0	0	0	0	0	0	0	0	0	0	0	0	0	0	0	0	0	0	0	0	0	0	0	0	0	0	0	0	0
893	1	2.94552	-0.146911	2.33703	1.33475	-1.42139	1.50264	-1.76731	0.879354	2.45409	0	0	0	0	0	0	0	0	0	0	0	0	0	0	0	0	0	0	0	0	0	0	0	0	0	0	0	0	0	0	0	0	0	0	0	0	0	0	0
894	1	2.95396	-0.154	2.35596	1.33081	-1.43158	1.50988	-1.768	0.879137	2.45994	0	0	0	0	0	0	0	0	0	0	0	0	0	0	0	0	0	0	0	0	0	0	0	0	0	0	0	0	0	0	0	0	0	0	0	0	0	0	0
895	1	2.96245	-0.161148	2.37508	1.32676	-1.44199	1.51707	-1.76876	0.878904	2.46583	0	0	0	0	0	0	0	0	0	0	0	0	0	0	0	0	0	0	0	0	0	0	0	0	0	0	0	0	0	0	0	0	0	0	0	0	0	0	0
896	1	2.97101	-0.168355	2.39441	1.32258	-1.45262	1.52422	-1.76961	0.878652	2.47178	0	0	0	0	0	0	0	0	0	0	0	0	0	0	0	0	0	0	0	0	0	0	0	0	0	0	0	0	0	0	0	0	0	0	0	0	0	0	0
897	1	2.97962	-0.175623	2.41394	1.31828	-1.46349	1.53131	-1.77055	0.878383	2.47778	0	0	0	0	0	0	0	0	0	0	0	0	0	0	0	0	0	0	0	0	0	0	0	0	0	0	0	0	0	0	0	0	0	0	0	0	0	0	0
898	1	2.9883	-0.182952	2.43368	1.31386	-1.47459	1.53834	-1.77158	0.878095	2.48383	0	0	0	0	0	0	0	0	0	0	0	0	0	0	0	0	0	0	0	0	0	0	0	0	0	0	0	0	0	0	0	0	0	0	0	0	0	0	0
899	1	2.99704	-0.190344	2.45364	1.30931	-1.48593	1.54531	-1.77272	0.877788	2.48993	0	0	0	0	0	0	0	0	0	0	0	0	0	0	0	0	0	0	0	0	0	0	0	0	0	0	0	0	0	0	0	0	0	0	0	0	0	0	0
900	1	3.00584	-0.1978	2.47381	1.30463	-1.49753	1.55222	-1.77395	0.877462	2.49608	0	0	0	0	0	0	0	0	0	0	0	0	0	0	0	0	0	0	0	0	0	0	0	0	0	0	0	0	0	0	0	0	0	0	0	0	0	0	0
901	1	3.01471	-0.20532	2.4942	1.29982	-1.50937	1.55906	-1.7753	0.877116	2.50229	0	0	0	0	0	0	0	0	0	0	0	0	0	0	0	0	0	0	0	0	0	0	0	0	0	0	0	0	0	0	0	0	0	0	0	0	0	0	0
902	1	3.02365	-0.212907	2.51482	1.29487	-1.52147	1.56583	-1.77675	0.87675	2.50856	0	0	0	0	0	0	0	0	0	0	0	0	0	0	0	0	0	0	0	0	0	0	0	0	0	0	0	0	0	0	0	0	0	0	0	0	0	0	0
903	1	3.03266	-0.220561	2.53566	1.28978	-1.53383	1.57253	-1.77833	0.876364	2.51488	0	0	0	0	0	0	0	0	0	0	0	0	0	0	0	0	0	0	0	0	0	0	0	0	0	0	0	0	0	0	0	0	0	0	0	0	0	0	0
904	1	3.04173	-0.228284	2.55674	1.28456	-1.54646	1.57915	-1.78004	0.875956	2.52127	0	0	0	0	0	0	0	0	0	0	0	0	0	0	0	0	0	0	0	0	0	0	0	0	0	0	0	0	0	0	0	0	0	0	0	0	0	0	0
905	1	3.05088	-0.236076	2.57805	1.27919	-1.55937	1.58569	-1.78188	0.875526	2.52771	0	0	0	0	0	0	0	0	0	0	0	0	0	0	0	0	0	0	0	0	0	0	0	0	0	0	0	0	0	0	0	0	0	0	0	0	0	0	0
906	1	3.0601	-0.24394	2.59961	1.27368	-1.57255	1.59214	-1.78386	0.875074	2.53421	0	0	0	0	0	0	0	0	0	0	0	0	0	0	0	0	0	0	0	0	0	0	0	0	0	0	0	0	0	0	0	0	0	0	0	0	0	0	0
907	1	3.06939	-0.251876	2.62141	1.26801	-1.58603	1.59851	-1.78598	0.8746	2.54077	0	0	0	0	0	0	0	0	0	0	0	0	0	0	0	0	0	0	0	0	0	0	0	0	0	0	0	0	0	0	0	0	0	0	0	0	0	0	0
908	1	3.07876	-0.259886	2.64347	1.26219	-1.5998	1.60477	-1.78826	0.874102	2.5474	0	0	0	0	0	0	0	0	0	0	0	0	0	0	0	0	0	0	0	0	0	0	0	0	0	0	0	0	0	0	0	0	0	0	0	0	0	0	0
909	1	3.0882	-0.267971	2.66578	1.25622	-1.61387	1.61094	-1.7907	0.87358	2.5541	0	0	0	0	0	0	0	0	0	0	0	0	0	0	0	0	0	0	0	0	0	0	0	0	0	0	0	0	0	0	0	0	0	0	0	0	0	0	0
910	1	3.09773	-0.276133	2.68835	1.25009	-1.62825	1.617	-1.79331	0.873034	2.56086	0	0	0	0	0	0	0	0	0	0	0	0	0	0	0	0	0	0	0	0	0	0	0	0	0	0	0	0	0	0	0	0	0	0	0	0	0	0	0
911	1	3.10733	-0.284374	2.71118	1.24379	-1.64294	1.62296	-1.79609	0.872462	2.56769	0	0	0	0	0	0	0	0	0	0	0	0	0	0	0	0	0	0	0	0	0	0	0	0	0	0	0	0	0	0	0	0	0	0	0	0	0	0	0
912	1	3.11702	-0.292694	2.73429	1.23732	-1.65796	1.62879	-1.79906	0.871865	2.57458	0	0	0	0	0	0	0	0	0	0	0	0	0	0	0	0	0	0	0	0	0	0	0	0	0	0	0	0	0	0	0	0	0	0	0	0	0	0	0
913	1	3.12679	-0.301096	2.75768	1.23069	-1.67331	1.63451	-1.80223	0.871241	2.58155	0	0	0	0	0	0	0	0	0	0	0	0	0	0	0	0	0	0	0	0	0	0	0	0	0	0	0	0	0	0	0	0	0	0	0	0	0	0	0
914	1	3.13665	-0.309581	2.78135	1.22388	-1.689	1.6401	-1.8056	0.870591	2.58859	0	0	0	0	0	0	0	0	0	0	0	0	0	0	0	0	0	0	0	0	0	0	0	0	0	0	0	0	0	0	0	0	0	0	0	0	0	0	0
915	1	3.14659	-0.318152	2.80531	1.21689	-1.70503	1.64556	-1.80918	0.869912	2.59571	0	0	0	0	0	0	0	0	0	0	0	0	0	0	0	0	0	0	0	0	0	0	0	0	0	0	0	0	0	0	0	0	0	0	0	0	0	0	0
916	1	3.15662	-0.326809	2.82956	1.20972	-1.72142	1.65088	-1.81298	0.869205	2.6029	0	0	0	0	0	0	0	0	0	0	0	0	0	0	0	0	0	0	0	0	0	0	0	0	0	0	0	0	0	0	0	0	0	0	0	0	0	0	0
917	1	3.16675	-0.335554	2.85411	1.20236	-1.73818	1.65606	-1.81702	0.868468	2.61018	0	0	0	0	0	0	0	0	0	0	0	0	0	0	0	0	0	0	0	0	0	0	0	0	0	0	0	0	0	0	0	0	0	0	0	0	0	0	0
918	1	3.17697	-0.34439	2.87897	1.19481	-1.75531	1.66108	-1.8213	0.867702	2.61753	0	0	0	0	0	0	0	0	0	0	0	0	0	0	0	0	0	0	0	0	0	0	0	0	0	0	0	0	0	0	0	0	0	0	0	0	0	0	0
919	1	3.18728	-0.353319	2.90415	1.18706	-1.77282	1.66595	-1.82584	0.866904	2.62496	0	0	0	0	0	0	0	0	0	0	0	0	0	0	0	0	0	0	0	0	0	0	0	0	0	0	0	0	0	0	0	0	0	0	0	0	0	0	0
920	1	3.19769	-0.362342	2.92964	1.17911	-1.79073	1.67064	-1.83064	0.866075	2.63248	0	0	0	0	0	0	0	0	0	0	0	0	0	0	0	0	0	0	0	0	0	0	0	0	0	0	0	0	0	0	0	0	0	0	0	0	0	0	0
921	1	3.20821	-0.371461	2.95546	1.17096	-1.80904	1.67517	-1.83572	0.865213	2.64008	0	0	0	0	0	0	0	0	0	0	0	0	0	0	0	0	0	0	0	0	0	0	0	0	0	0	0	0	0	0	0	0	0	0	0	0	0	0	0
922	1	3.21882	-0.38068	2.98162	1.16259	-1.82777	1.67951	-1.8411	0.864317	2.64777	0	0	0	0	0	0	0	0	0	0	0	0	0	0	0	0	0	0	0	0	0	0	0	0	0	0	0	0	0	0	0	0	0	0	0	0	0	0	0
923	1	3.22954	-0.389999	3.00812	1.15401	-1.84692	1.68366	-1.84678	0.863387	2.65556	0	0	0	0	0	0	0	0	0	0	0	0	0	0	0	0	0	0	0	0	0	0	0	0	0	0	0	0	0	0	0	0	0	0	0	0	0	0	0
924	1	3.24037	-0.399422	3.03498	1.14521	-1.86651	1.68761	-1.85279	0.862421	2.66343	0	0	0	0	0	0	0	0	0	0	0	0	0	0	0	0	0	0	0	0	0	0	0	0	0	0	0	0	0	0	0	0	0	0	0	0	0	0	0
925	1	3.25131	-0.408951	3.06219	1.13617	-1.88654	1.69135	-1.85914	0.861418	2.6714	0	0	0	0	0	0	0	0	0	0	0	0	0	0	0	0	0	0	0	0	0	0	0	0	0	0	0	0	0	0	0	0	0	0	0	0	0	0	0
926	1	3.26237	-0.418588	3.08977	1.12691	-1.90704	1.69486	-1.86584	0.860378	2.67947	0	0	0	0	0	0	0	0	0	0	0	0	0	0	0	0	0	0	0	0	0	0	0	0	0	0	0	0	0	0	0	0	0	0	0	0	0	0	0
927	1	3.27354	-0.428335	3.11772	1.1174	-1.92802	1.69815	-1.87291	0.859299	2.68764	0	0	0	0	0	0	0	0	0	0	0	0	0	0	0	0	0	0	0	0	0	0	0	0	0	0	0	0	0	0	0	0	0	0	0	0	0	0	0
928	1	3.28483	-0.438197	3.14606	1.10765	-1.94948	1.7012	-1.88036	0.85818	2.69592	0	0	0	0	0	0	0	0	0	0	0	0	0	0	0	0	0	0	0	0	0	0	0	0	0	0	0	0	0	0	0	0	0	0	0	0	0	0	0
929	1	3.29624	-0.448175	3.1748	1.09764	-1.97144	1.70399	-1.88823	0.857019	2.7043	0	0	0	0	0	0	0	0	0	0	0	0	0	0	0	0	0	0	0	0	0	0	0	0	0	0	0	0	0	0	0	0	0	0	0	0	0	0	0
930	1	3.30778	-0.458272	3.20394	1.08737	-1.99392	1.70651	-1.89652	0.855816	2.71279	0	0	0	0	0	0	0	0	0	0	0	0	0	0	0	0	0	0	0	0	0	0	0	0	0	0	0	0	0	0	0	0	0	0	0	0	0	0	0
931	1	3.31945	-0.468491	3.23349	1.07684	-2.01693	1.70876	-1.90526	0.854569	2.7214	0	0	0	0	0	0	0	0	0	0	0	0	0	0	0	0	0	0	0	0	0	0	0	0	0	0	0	0	0	0	0	0	0	0	0	0	0	0	0
932	1	3.33125	-0.478836	3.26347	1.06603	-2.04049	1.71072	-1.91447	0.853276	2.73012	0	0	0	0	0	0	0	0	0	0	0	0	0	0	0	0	0	0	0	0	0	0	0	0	0	0	0	0	0	0	0	0	0	0	0	0	0	0	0
933	1	3.34319	-0.48931	3.29388	1.05493	-2.06461	1.71237	-1.92417	0.851937	2.73896	0	0	0	0	0	0	0	0	0	0	0	0	0	0	0	0	0	0	0	0	0	0	0	0	0	0	0	0	0	0	0	0	0	0	0	0	0	0	0
934	1	3.35527	-0.499916	3.32475	1.04355	-2.08932	1.7137	-1.93439	0.850549	2.74792	0	0	0	0	0	0	0	0	0	0	0	0	0	0	0	0	0	0	0	0	0	0	0	0	0	0	0	0	0	0	0	0	0	0	0	0	0	0	0
935	1	3.36749	-0.510657	3.35607	1.03187	-2.11462	1.71469	-1.94515	0.849111	2.75701	0	0	0	0	0	0	0	0	0	0	0	0	0	0	0	0	0	0	0	0	0	0	0	0	0	0	0	0	0	0	0	0	0	0	0	0	0	0	0
936	1	3.37986	-0.521538	3.38786	1.01987	-2.14054	1.71533	-1.95648	0.847622	2.76623	0	0	0	0	0	0	0	0	0	0	0	0	0	0	0	0	0	0	0	0	0	0	0	0	0	0	0	0	0	0	0	0	0	0	0	0	0	0	0
937	1	3.39239	-0.532562	3.42014	1.00756	-2.16709	1.7156	-1.9684	0.846079	2.77559	0	0	0	0	0	0	0	0	0	0	0	0	0	0	0	0	0	0	0	0	0	0	0	0	0	0	0	0	0	0	0	0	0	0	0	0	0	0	0
938	1	3.40507	-0.543733	3.45291	0.994926	-2.1943	1.71548	-1.98095	0.844481	2.78508	0	0	0	0	0	0	0	0	0	0	0	0	0	0	0	0	0	0	0	0	0	0	0	0	0	0	0	0	0	0	0	0	0	0	0	0	0	0	0
939	1	3.41792	-0.555056	3.48619	0.981952	-2.22219	1.71495	-1.99415	0.842825	2.79473	0	0	0	0	0	0	0	0	0	0	0	0	0	0	0	0	0	0	0	0	0	0	0	0	0	0	0	0	0	0	0	0	0	0	0	0	0	0	0
940	1	3.43093	-0.566534	3.52001	0.968629	-2.25078	1.714	-2.00805	0.841111	2.80451	0	0	0	0	0	0	0	0	0	0	0	0	0	0	0	0	0	0	0	0	0	0	0	0	0	0	0	0	0	0	0	0	0	0	0	0	0	0	0
941	1	3.44412	-0.578173	3.55436	0.954948	-2.2801	1.71259	-2.02267	0.839334	2.81446	0	0	0	0	0	0	0	0	0	0	0	0	0	0	0	0	0	0	0	0	0	0	0	0	0	0	0	0	0	0	0	0	0	0	0	0	0	0	0
942	1	3.45748	-0.589977	3.58927	0.940896	-2.31016	1.71072	-2.03806	0.837494	2.82456	0	0	0	0	0	0	0	0	0	0	0	0	0	0	0	0	0	0	0	0	0	0	0	0	0	0	0	0	0	0	0	0	0	0	0	0	0	0	0
943	1	3.47103	-0.601951	3.62475	0.926461	-2.34099	1.70834	-2.05425	0.835588	2.83483	0	0	0	0	0	0	0	0	0	0	0	0	0	0	0	0	0	0	0	0	0	0	0	0	0	0	0	0	0	0	0	0	0	0	0	0	0	0	0
944	1	3.48477	-0.614101	3.66082	0.911631	-2.37262	1.70545	-2.07128	0.833614	2.84527	0	0	0	0	0	0	0	0	0	0	0	0	0	0	0	0	0	0	0	0	0	0	0	0	0	0	0	0	0	0	0	0	0	0	0	0	0	0	0
945	1	3.49871	-0.626432	3.6975	0.896393	-2.40508	1.70201	-2.0892	0.831568	2.85588	0	0	0	0	0	0	0	0	0	0	0	0	0	0	0	0	0	0	0	0	0	0	0	0	0	0	0	0	0	0	0	0	0	0	0	0	0	0	0
946	1	3.51286	-0.638949	3.73481	0.880733	-2.4384	1.69799	-2.10805	0.829447	2.86668	0	0	0	0	0	0	0	0	0	0	0	0	0	0	0	0	0	0	0	0	0	0	0	0	0	0	0	0	0	0	0	0	0	0	0	0	0	0	0
947	1	3.52721	-0.651659	3.77277	0.864635	-2.4726	1.69336	-2.12788	0.82725	2.87767	0	0	0	0	0	0	0	0	0	0	0	0	0	0	0	0	0	0	0	0	0	0	0	0	0	0	0	0	0	0	0	0	0	0	0	0	0	0	0
948	1	3.54178	-0.664569	3.81139	0.848086	-2.50773	1.6881	-2.14876	0.824973	2.88885	0	0	0	0	0	0	0	0	0	0	0	0	0	0	0	0	0	0	0	0	0	0	0	0	0	0	0	0	0	0	0	0	0	0	0	0	0	0	0
949	1	3.55658	-0.677685	3.85071	0.831068	-2.54381	1.68217	-2.17072	0.822612	2.90024	0	0	0	0	0	0	0	0	0	0	0	0	0	0	0	0	0	0	0	0	0	0	0	0	0	0	0	0	0	0	0	0	0	0	0	0	0	0	0
950	1	3.57162	-0.691014	3.89074	0.813564	-2.58087	1.67553	-2.19382	0.820164	2.91185	0	0	0	0	0	0	0	0	0	0	0	0	0	0	0	0	0	0	0	0	0	0	0	0	0	0	0	0	0	0	0	0	0	0	0	0	0	0	0
951	1	3.5869	-0.704564	3.9315	0.795558	-2.61897	1.66814	-2.21814	0.817625	2.92367	0	0	0	0	0	0	0	0	0	0	0	0	0	0	0	0	0	0	0	0	0	0	0	0	0	0	0	0	0	0	0	0	0	0	0	0	0	0	0
952	1	3.60243	-0.718342	3.97304	0.777029	-2.65813	1.65998	-2.24372	0.814992	2.93573	0	0	0	0	0	0	0	0	0	0	0	0	0	0	0	0	0	0	0	0	0	0	0	0	0	0	0	0	0	0	0	0	0	0	0	0	0	0	0
953	1	3.61823	-0.732358	4.01536	0.757959	-2.6984	1.65099	-2.27065	0.81226	2.94803	0	0	0	0	0	0	0	0	0	0	0	0	0	0	0	0	0	0	0	0	0	0	0	0	0	0	0	0	0	0	0	0	0	0	0	0	0	0	0
954	1	3.6343	-0.746619	4.0585	0.738325	-2.73982	1.64114	-2.299	0.809424	2.96058	0	0	0	0	0	0	0	0	0	0	0	0	0	0	0	0	0	0	0	0	0	0	0	0	0	0	0	0	0	0	0	0	0	0	0	0	0	0	0
955	1	3.65066	-0.761137	4.1025	0.718107	-2.78244	1.63036	-2.32884	0.80648	2.97339	0	0	0	0	0	0	0	0	0	0	0	0	0	0	0	0	0	0	0	0	0	0	0	0	0	0	0	0	0	0	0	0	0	0	0	0	0	0	0
956	1	3.66731	-0.775919	4.14737	0.69728	-2.82632	1.61862	-2.36026	0.803423	2.98648	0	0	0	0	0	0	0	0	0	0	0	0	0	0	0	0	0	0	0	0	0	0	0	0	0	0	0	0	0	0	0	0	0	0	0	0	0	0	0
957	1	3.68428	-0.790978	4.19316	0.67582	-2.87149	1.60586	-2.39335	0.800247	2.99985	0	0	0	0	0	0	0	0	0	0	0	0	0	0	0	0	0	0	0	0	0	0	0	0	0	0	0	0	0	0	0	0	0	0	0	0	0	0	0
958	1	3.70157	-0.806325	4.23991	0.6537	-2.91802	1.59202	-2.42821	0.796947	3.01352	0	0	0	0	0	0	0	0	0	0	0	0	0	0	0	0	0	0	0	0	0	0	0	0	0	0	0	0	0	0	0	0	0	0	0	0	0	0	0
959	1	3.7192	-0.821971	4.28764	0.630892	-2.96597	1.57704	-2.46493	0.793516	3.02751	0	0	0	0	0	0	0	0	0	0	0	0	0	0	0	0	0	0	0	0	0	0	0	0	0	0	0	0	0	0	0	0	0	0	0	0	0	0	0
960	1	3.73719	-0.83793	4.33641	0.607367	-3.01539	1.56086	-2.50364	0.789947	3.04183	0	0	0	0	0	0	0	0	0	0	0	0	0	0	0	0	0	0	0	0	0	0	0	0	0	0	0	0	0	0	0	0	0	0	0	0	0	0	0
961	1	3.75555	-0.854215	4.38625	0.583093	-3.06636	1.54339	-2.54445	0.786233	3.0565	0	0	0	0	0	0	0	0	0	0	0	0	0	0	0	0	0	0	0	0	0	0	0	0	0	0	0	0	0	0	0	0	0	0	0	0	0	0	0
962	1	3.7743	-0.870841	4.43722	0.558035	-3.11895	1.52457	-2.58748	0.782366	3.07153	0	0	0	0	0	0	0	0	0	0	0	0	0	0	0	0	0	0	0	0	0	0	0	0	0	0	0	0	0	0	0	0	0	0	0	0	0	0	0
963	1	3.79346	-0.887824	4.48935	0.532158	-3.17323	1.50432	-2.63286	0.778339	3.08695	0	0	0	0	0	0	0	0	0	0	0	0	0	0	0	0	0	0	0	0	0	0	0	0	0	0	0	0	0	0	0	0	0	0	0	0	0	0	0
964	1	3.81306	-0.905182	4.54271	0.505423	-3.22929	1.48255	-2.68075	0.774141	3.10277	0	0	0	0	0	0	0	0	0	0	0	0	0	0	0	0	0	0	0	0	0	0	0	0	0	0	0	0	0	0	0	0	0	0	0	0	0	0	0
965	1	3.83311	-0.922932	4.59735	0.477788	-3.28721	1.45917	-2.7313	0.769762	3.11902	0	0	0	0	0	0	0	0	0	0	0	0	0	0	0	0	0	0	0	0	0	0	0	0	0	0	0	0	0	0	0	0	0	0	0	0	0	0	0
966	1	3.85364	-0.941094	4.65333	0.44921	-3.34708	1.43406	-2.78469	0.765193	3.13572	0	0	0	0	0	0	0	0	0	0	0	0	0	0	0	0	0	0	0	0	0	0	0	0	0	0	0	0	0	0	0	0	0	0	0	0	0	0	0
967	1	3.87467	-0.959689	4.71073	0.419641	-3.40901	1.40713	-2.8411	0.760421	3.15291	0	0	0	0	0	0	0	0	0	0	0	0	0	0	0	0	0	0	0	0	0	0	0	0	0	0	0	0	0	0	0	0	0	0	0	0	0	0	0
968	1	3.89625	-0.978742	4.7696	0.389029	-3.47311	1.37825	-2.90074	0.755434	3.17061	0	0	0	0	0	0	0	0	0	0	0	0	0	0	0	0	0	0	0	0	0	0	0	0	0	0	0	0	0	0	0	0	0	0	0	0	0	0	0
969	1	3.91839	-0.998277	4.83003	0.35732	-3.53948	1.34729	-2.96383	0.750217	3.18884	0	0	0	0	0	0	0	0	0	0	0	0	0	0	0	0	0	0	0	0	0	0	0	0	0	0	0	0	0	0	0	0	0	0	0	0	0	0	0
970	1	3.94114	-1.01832	4.89209	0.324453	-3.60826	1.31411	-3.0306	0.744755	3.20766	0	0	0	0	0	0	0	0	0	0	0	0	0	0	0	0	0	0	0	0	0	0	0	0	0	0	0	0	0	0	0	0	0	0	0	0	0	0	0
971	1	3.96453	-1.03891	4.95589	0.290363	-3.67959	1.27856	-3.1013	0.739031	3.2271	0	0	0	0	0	0	0	0	0	0	0	0	0	0	0	0	0	0	0	0	0	0	0	0	0	0	0	0	0	0	0	0	0	0	0	0	0	0	0
972	1	3.98861	-1.06006	5.02153	0.254979	-3.7536	1.24047	-3.17621	0.733026	3.2472	0	0	0	0	0	0	0	0	0	0	0	0	0	0	0	0	0	0	0	0	0	0	0	0	0	0	0	0	0	0	0	0	0	0	0	0	0	0	0
973	1	4.01342	-1.08183	5.0891	0.218224	-3.83047	1.19968	-3.25562	0.726719	3.268	0	0	0	0	0	0	0	0	0	0	0	0	0	0	0	0	0	0	0	0	0	0	0	0	0	0	0	0	0	0	0	0	0	0	0	0	0	0	0
974	1	4.03902	-1.10425	5.15874	0.180012	-3.91037	1.15599	-3.33986	0.720087	3.28957	0	0	0	0	0	0	0	0	0	0	0	0	0	0	0	0	0	0	0	0	0	0	0	0	0	0	0	0	0	0	0	0	0	0	0	0	0	0	0
975	1	4.06547	-1.12736	5.23057	0.140252	-3.99349	1.10918	-3.42929	0.713104	3.31197	0	0	0	0	0	0	0	0	0	0	0	0	0	0	0	0	0	0	0	0	0	0	0	0	0	0	0	0	0	0	0	0	0	0	0	0	0	0	0
976	1	4.09282	-1.15121	5.30474	0.0988411	-4.08005	1.05902	-3.52431	0.70574	3.33525	0	0	0	0	0	0	0	0	0	0	0	0	0	0	0	0	0	0	0	0	0	0	0	0	0	0	0	0	0	0	0	0	0	0	0	0	0	0	0
977	1	4.12117	-1.17587	5.38142	0.0556685	-4.17026	1.00526	-3.62534	0.697963	3.3595	0	0	0	0	0	0	0	0	0	0	0	0	0	0	0	0	0	0	0	0	0	0	0	0	0	0	0	0	0	0	0	0	0	0	0	0	0	0	0
978	1	4.15058	-1.20139	5.46079	0.0106094	-4.26441	0.947605	-3.73286	0.689736	3.3848	0	0	0	0	0	0	0	0	0	0	0	0	0	0	0	0	0	0	0	0	0	0	0	0	0	0	0	0	0	0	0	0	0	0	0	0	0	0	0
979	1	4.18116	-1.22784	5.54304	-0.0364735	-4.36276	0.88575	-3.8474	0.681015	3.41125	0	0	0	0	0	0	0	0	0	0	0	0	0	0	0	0	0	0	0	0	0	0	0	0	0	0	0	0	0	0	0	0	0	0	0	0	0	0	0
980	1	4.21302	-1.2553	5.62842	-0.0857335	-4.46563	0.819345	-3.96955	0.671753	3.43897	0	0	0	0	0	0	0	0	0	0	0	0	0	0	0	0	0	0	0	0	0	0	0	0	0	0	0	0	0	0	0	0	0	0	0	0	0	0	0
981	1	4.24627	-1.28387	5.71717	-0.137342	-4.57337	0.748002	-4.09997	0.661892	3.46807	0	0	0	0	0	0	0	0	0	0	0	0	0	0	0	0	0	0	0	0	0	0	0	0	0	0	0	0	0	0	0	0	0	0	0	0	0	0	0
982	1	4.28108	-1.31364	5.8096	-0.191493	-4.68639	0.671287	-4.23939	0.651368	3.49872	0	0	0	0	0	0	0	0	0	0	0	0	0	0	0	0	0	0	0	0	0	0	0	0	0	0	0	0	0	0	0	0	0	0	0	0	0	0	0
983	1	4.31759	-1.34475	5.90604	-0.248405	-4.80513	0.588717	-4.38861	0.640105	3.53109	0	0	0	0	0	0	0	0	0	0	0	0	0	0	0	0	0	0	0	0	0	0	0	0	0	0	0	0	0	0	0	0	0	0	0	0	0	0	0
984	1	4.35602	-1.37732	6.00689	-0.308323	-4.93009	0.499747	-4.54857	0.628013	3.56539	0	0	0	0	0	0	0	0	0	0	0	0	0	0	0	0	0	0	0	0	0	0	0	0	0	0	0	0	0	0	0	0	0	0	0	0	0	0	0
985	1	4.39661	-1.41154	6.1126	-0.371526	-5.06182	0.403768	-4.72031	0.614984	3.60186	0	0	0	0	0	0	0	0	0	0	0	0	0	0	0	0	0	0	0	0	0	0	0	0	0	0	0	0	0	0	0	0	0	0	0	0	0	0	0
986	1	4.43964	-1.44759	6.22368	-0.438325	-5.20098	0.30009	-4.905	0.600891	3.64081	0	0	0	0	0	0	0	0	0	0	0	0	0	0	0	0	0	0	0	0	0	0	0	0	0	0	0	0	0	0	0	0	0	0	0	0	0	0	0
987	1	4.48546	-1.48571	6.34077	-0.50908	-5.34826	0.187939	-5.10397	0.585578	3.68261	0	0	0	0	0	0	0	0	0	0	0	0	0	0	0	0	0	0	0	0	0	0	0	0	0	0	0	0	0	0	0	0	0	0	0	0	0	0	0
988	1	4.5345	-1.5262	6.46462	-0.584218	-5.50453	0.0664086	-5.3188	0.568851	3.72771	0	0	0	0	0	0	0	0	0	0	0	0	0	0	0	0	0	0	0	0	0	0	0	0	0	0	0	0	0	0	0	0	0	0	0	0	0	0	0
989	1	4.58732	-1.56941	6.59617	-0.664274	-5.67085	-0.0655962	-5.55133	0.550465	3.77668	0	0	0	0	0	0	0	0	0	0	0	0	0	0	0	0	0	0	0	0	0	0	0	0	0	0	0	0	0	0	0	0	0	0	0	0	0	0	0
990	1	4.64459	-1.61582	6.73661	-0.749912	-5.84853	-0.209398	-5.80383	0.530103	3.83027	0	0	0	0	0	0	0	0	0	0	0	0	0	0	0	0	0	0	0	0	0	0	0	0	0	0	0	0	0	0	0	0	0	0	0	0	0	0	0
991	1	4.70725	-1.66603	6.8875	-0.841978	-6.03925	-0.36663	-6.07905	0.507348	3.88945	0	0	0	0	0	0	0	0	0	0	0	0	0	0	0	0	0	0	0	0	0	0	0	0	0	0	0	0	0	0	0	0	0	0	0	0	0	0	0
992	1	4.77652	-1.72084	7.05085	-0.941557	-6.24511	-0.539305	-6.38041	0.481636	3.95555	0	0	0	0	0	0	0	0	0	0	0	0	0	0	0	0	0	0	0	0	0	0	0	0	0	0	0	0	0	0	0	0	0	0	0	0	0	0	0
993	1	4.85413	-1.78137	7.22944	-1.05007	-6.46887	-0.729895	-6.71208	0.452177	4.0304	0	0	0	0	0	0	0	0	0	0	0	0	0	0	0	0	0	0	0	0	0	0	0	0	0	0	0	0	0	0	0	0	0	0	0	0	0	0	0
994	1	4.94258	-1.84923	7.4272	-1.16948	-6.71432	-0.941718	-7.07966	0.417814	4.11673	0	0	0	0	0	0	0	0	0	0	0	0	0	0	0	0	0	0	0	0	0	0	0	0	0	0	0	0	0	0	0	0	0	0	0	0	0	0	0
995	1	5.04576	-1.92687	7.65009	-1.30276	-6.98717	-1.17974	-7.49152	0.376748	4.21873	0	0	0	0	0	0	0	0	0	0	0	0	0	0	0	0	0	0	0	0	0	0	0	0	0	0	0	0	0	0	0	0	0	0	0	0	0	0	0
996	1	5.17011	-2.01837	7.90782	-1.45467	-7.29646	-1.45168	-7.96067	0.325957	4.34344	0	0	0	0	0	0	0	0	0	0	0	0	0	0	0	0	0	0	0	0	0	0	0	0	0	0	0	0	0	0	0	0	0	0	0	0	0	0	0
997	1	5.32765	-2.13118	8.21796	-1.63351	-7.65794	-1.77027	-8.50855	0.259785	4.50406	0	0	0	0	0	0	0	0	0	0	0	0	0	0	0	0	0	0	0	0	0	0	0	0	0	0	0	0	0	0	0	0	0	0	0	0	0	0	0
998	1	5.54525	-2.28182	8.61871	-1.85663	-8.10414	-2.15969	-9.17624	0.165567	4.7302	0	0	0	0	0	0	0	0	0	0	0	0	0	0	0	0	0	0	0	0	0	0	0	0	0	0	0	0	0	0	0	0	0	0	0	0	0	0	0
999	1	5.90832	-2.52236	9.22835	-2.17454	-8.72872	-2.6767	-10.062	0.00323127	5.11641	0	0	0	0	0	0	0	0	0	0	0	0	0	0	0	0	0	0	0	0	0	0	0	0	0	0	0	0	0	0	0	0	0	0	0	0	0	0	0
1000	1	11.7525	-6.15989	17.7296	-6.00928	-15.9785	-7.49675	-18.4112	-2.70247	11.523	0	0	0	0	0	0	0	0	0	0	0	0	0	0	0	0	0	0	0	0	0	0	0	0	0	0	0	0	0	0	0	0	0	0	0	0	0	0	0
[truncated: 5 more columns]
